# Supplementary material for: Transcribed-ultra conserved region expression is associated with outcome in high-risk neuroblastoma
Source: BMC Cancer. 2009 Dec 15;9:441. doi: 10.1186/1471-2407-9-441 (PMC2804711; doi:10.1186/1471-2407-9-441)
Supplement: Additional file 2 — Raw Cq data. Raw Cq values for each qPCR reaction, according to the Real-time PCR Data Markup Language (RDML). [file 1471-2407-9-441-S2.XSL]

<rdml version='1.0' xmlns:rdml='http://www.rdml.org' xmlns='http://www.rdml.org'>
<dateMade>2009-03-05T15:08:29</dateMade>
<dateUpdated>2009-03-05T15:08:29</dateUpdated>
<experimenter id='1'>
<firstName>Paola</firstName>
<lastName>Scaruffi</lastName>
<email>paola.scaruffi@istge.it</email>
<labName>Translational Paediatric Oncology, National Cancer Research Institute (IST)</labName>
<labAddress>Translational Paediatric Oncology, National Cancer Research Institute (IST), L.go R. Benzi, 10 - 16132 - Genoa, Italy</labAddress>
</experimenter>
<experimenter id='2'>
<firstName>Sara</firstName>
<lastName>Stigliani</lastName>
<email>sara.stigliani@istge.it</email>
<labName>Translational Paediatric Oncology, National Cancer Research Institute (IST)</labName>
<labAddress>Translational Paediatric Oncology, National Cancer Research Institute (IST), L.go R. Benzi, 10 - 16132 - Genoa, Italy</labAddress>
</experimenter>
<experimenter id='3'>
<firstName>Simona</firstName>
<lastName>Coco</lastName>
<email>simona.coco@istge.it</email>
<labName>Translational Paediatric Oncology, National Cancer Research Institute (IST)</labName>
<labAddress>Translational Paediatric Oncology, National Cancer Research Institute (IST), L.go R. Benzi, 10 - 16132 - Genoa, Italy</labAddress>
</experimenter>
<experimenter id='4'>
<firstName>Carla</firstName>
<lastName>De Vecchi</lastName>
<email>carla.devecchi@istge.it</email>
<labName>Translational Paediatric Oncology, National Cancer Research Institute (IST)</labName>
<labAddress>Translational Paediatric Oncology, National Cancer Research Institute (IST), L.go R. Benzi, 10 - 16132 - Genoa, Italy</labAddress>
</experimenter>
<experimenter id='5'>
<firstName>Francesca</firstName>
<lastName>Valdora</lastName>
<email>francescavaldora@libero.it</email>
<labName>Department of Oncology and Genetics (DOBIG), University of Genoa</labName>
<labAddress>c/o Translational Paediatric Oncology, National Cancer Research Institute (IST),</labAddress>
</experimenter>
<sample id='789'>
<type>unkn</type>
</sample>
<sample id='806'>
<type>unkn</type>
</sample>
<sample id='1276'>
<type>unkn</type>
</sample>
<sample id='1445'>
<type>unkn</type>
</sample>
<sample id='1558'>
<type>unkn</type>
</sample>
<sample id='1560'>
<type>unkn</type>
</sample>
<sample id='1641'>
<type>unkn</type>
</sample>
<sample id='1684'>
<type>unkn</type>
</sample>
<sample id='1699'>
<type>unkn</type>
</sample>
<sample id='1864'>
<type>unkn</type>
</sample>
<sample id='1869'>
<type>unkn</type>
</sample>
<sample id='1889'>
<type>unkn</type>
</sample>
<sample id='1905'>
<type>unkn</type>
</sample>
<sample id='1965'>
<type>unkn</type>
</sample>
<sample id='1995'>
<type>unkn</type>
</sample>
<sample id='2056'>
<type>unkn</type>
</sample>
<sample id='2100'>
<type>unkn</type>
</sample>
<sample id='2140'>
<type>unkn</type>
</sample>
<sample id='2362'>
<type>unkn</type>
</sample>
<sample id='2425'>
<type>unkn</type>
</sample>
<sample id='1243'>
<type>unkn</type>
</sample>
<sample id='1401'>
<type>unkn</type>
</sample>
<sample id='1439'>
<type>unkn</type>
</sample>
<sample id='1506'>
<type>unkn</type>
</sample>
<sample id='1768'>
<type>unkn</type>
</sample>
<sample id='1893'>
<type>unkn</type>
</sample>
<sample id='1900'>
<type>unkn</type>
</sample>
<sample id='2032'>
<type>unkn</type>
</sample>
<sample id='2035'>
<type>unkn</type>
</sample>
<sample id='2040'>
<type>unkn</type>
</sample>
<sample id='2200'>
<type>unkn</type>
</sample>
<sample id='2348'>
<type>unkn</type>
</sample>
<sample id='2497'>
<type>unkn</type>
</sample>
<sample id='2704'>
<type>unkn</type>
</sample>
<target id='18S'>
<type>ref</type>
<dyeId>VIC</dyeId>
</target>
<target id='TUCR1'>
<type>toi</type>
<dyeId>SYBRgreen</dyeId>
</target>
<target id='TUCR2'>
<type>toi</type>
<dyeId>SYBRgreen</dyeId>
</target>
<target id='TUCR3'>
<type>toi</type>
<dyeId>SYBRgreen</dyeId>
</target>
<target id='TUCR4'>
<type>toi</type>
<dyeId>SYBRgreen</dyeId>
</target>
<target id='TUCR5'>
<type>toi</type>
<dyeId>SYBRgreen</dyeId>
</target>
<target id='TUCR6'>
<type>toi</type>
<dyeId>SYBRgreen</dyeId>
</target>
<target id='TUCR7'>
<type>toi</type>
<dyeId>SYBRgreen</dyeId>
</target>
<target id='TUCR8'>
<type>toi</type>
<dyeId>SYBRgreen</dyeId>
</target>
<target id='TUCR9'>
<type>toi</type>
<dyeId>SYBRgreen</dyeId>
</target>
<target id='TUCR10'>
<type>toi</type>
<dyeId>SYBRgreen</dyeId>
</target>
<target id='TUCR12'>
<type>toi</type>
<dyeId>SYBRgreen</dyeId>
</target>
<target id='TUCR13'>
<type>toi</type>
<dyeId>SYBRgreen</dyeId>
</target>
<target id='TUCR14'>
<type>toi</type>
<dyeId>SYBRgreen</dyeId>
</target>
<target id='TUCR15'>
<type>toi</type>
<dyeId>SYBRgreen</dyeId>
</target>
<target id='TUCR16'>
<type>toi</type>
<dyeId>SYBRgreen</dyeId>
</target>
<target id='TUCR17'>
<type>toi</type>
<dyeId>SYBRgreen</dyeId>
</target>
<target id='TUCR18'>
<type>toi</type>
<dyeId>SYBRgreen</dyeId>
</target>
<target id='TUCR19'>
<type>toi</type>
<dyeId>SYBRgreen</dyeId>
</target>
<target id='TUCR20'>
<type>toi</type>
<dyeId>SYBRgreen</dyeId>
</target>
<target id='TUCR21'>
<type>toi</type>
<dyeId>SYBRgreen</dyeId>
</target>
<target id='TUCR22'>
<type>toi</type>
<dyeId>SYBRgreen</dyeId>
</target>
<target id='TUCR23'>
<type>toi</type>
<dyeId>SYBRgreen</dyeId>
</target>
<target id='TUCR24'>
<type>toi</type>
<dyeId>SYBRgreen</dyeId>
</target>
<target id='TUCR25'>
<type>toi</type>
<dyeId>SYBRgreen</dyeId>
</target>
<target id='TUCR26'>
<type>toi</type>
<dyeId>SYBRgreen</dyeId>
</target>
<target id='TUCR27'>
<type>toi</type>
<dyeId>SYBRgreen</dyeId>
</target>
<target id='TUCR28'>
<type>toi</type>
<dyeId>SYBRgreen</dyeId>
</target>
<target id='TUCR29'>
<type>toi</type>
<dyeId>SYBRgreen</dyeId>
</target>
<target id='TUCR30'>
<type>toi</type>
<dyeId>SYBRgreen</dyeId>
</target>
<target id='TUCR31'>
<type>toi</type>
<dyeId>SYBRgreen</dyeId>
</target>
<target id='TUCR33'>
<type>toi</type>
<dyeId>SYBRgreen</dyeId>
</target>
<target id='TUCR34'>
<type>toi</type>
<dyeId>SYBRgreen</dyeId>
</target>
<target id='TUCR35'>
<type>toi</type>
<dyeId>SYBRgreen</dyeId>
</target>
<target id='TUCR36'>
<type>toi</type>
<dyeId>SYBRgreen</dyeId>
</target>
<target id='TUCR37'>
<type>toi</type>
<dyeId>SYBRgreen</dyeId>
</target>
<target id='TUCR38'>
<type>toi</type>
<dyeId>SYBRgreen</dyeId>
</target>
<target id='TUCR39'>
<type>toi</type>
<dyeId>SYBRgreen</dyeId>
</target>
<target id='TUCR40'>
<type>toi</type>
<dyeId>SYBRgreen</dyeId>
</target>
<target id='TUCR41'>
<type>toi</type>
<dyeId>SYBRgreen</dyeId>
</target>
<target id='TUCR42'>
<type>toi</type>
<dyeId>SYBRgreen</dyeId>
</target>
<target id='TUCR43'>
<type>toi</type>
<dyeId>SYBRgreen</dyeId>
</target>
<target id='TUCR44'>
<type>toi</type>
<dyeId>SYBRgreen</dyeId>
</target>
<target id='TUCR45'>
<type>toi</type>
<dyeId>SYBRgreen</dyeId>
</target>
<target id='TUCR46'>
<type>toi</type>
<dyeId>SYBRgreen</dyeId>
</target>
<target id='TUCR47'>
<type>toi</type>
<dyeId>SYBRgreen</dyeId>
</target>
<target id='TUCR48'>
<type>toi</type>
<dyeId>SYBRgreen</dyeId>
</target>
<target id='TUCR49'>
<type>toi</type>
<dyeId>SYBRgreen</dyeId>
</target>
<target id='TUCR50'>
<type>toi</type>
<dyeId>SYBRgreen</dyeId>
</target>
<target id='TUCR51'>
<type>toi</type>
<dyeId>SYBRgreen</dyeId>
</target>
<target id='TUCR52'>
<type>toi</type>
<dyeId>SYBRgreen</dyeId>
</target>
<target id='TUCR53'>
<type>toi</type>
<dyeId>SYBRgreen</dyeId>
</target>
<target id='TUCR54'>
<type>toi</type>
<dyeId>SYBRgreen</dyeId>
</target>
<target id='TUCR55'>
<type>toi</type>
<dyeId>SYBRgreen</dyeId>
</target>
<target id='TUCR56'>
<type>toi</type>
<dyeId>SYBRgreen</dyeId>
</target>
<target id='TUCR57'>
<type>toi</type>
<dyeId>SYBRgreen</dyeId>
</target>
<target id='TUCR58'>
<type>toi</type>
<dyeId>SYBRgreen</dyeId>
</target>
<target id='TUCR59'>
<type>toi</type>
<dyeId>SYBRgreen</dyeId>
</target>
<target id='TUCR60'>
<type>toi</type>
<dyeId>SYBRgreen</dyeId>
</target>
<target id='TUCR61'>
<type>toi</type>
<dyeId>SYBRgreen</dyeId>
</target>
<target id='TUCR62'>
<type>toi</type>
<dyeId>SYBRgreen</dyeId>
</target>
<target id='TUCR63'>
<type>toi</type>
<dyeId>SYBRgreen</dyeId>
</target>
<target id='TUCR64'>
<type>toi</type>
<dyeId>SYBRgreen</dyeId>
</target>
<target id='TUCR65'>
<type>toi</type>
<dyeId>SYBRgreen</dyeId>
</target>
<target id='TUCR66'>
<type>toi</type>
<dyeId>SYBRgreen</dyeId>
</target>
<target id='TUCR67'>
<type>toi</type>
<dyeId>SYBRgreen</dyeId>
</target>
<target id='TUCR68'>
<type>toi</type>
<dyeId>SYBRgreen</dyeId>
</target>
<target id='TUCR69'>
<type>toi</type>
<dyeId>SYBRgreen</dyeId>
</target>
<target id='TUCR70'>
<type>toi</type>
<dyeId>SYBRgreen</dyeId>
</target>
<target id='TUCR71'>
<type>toi</type>
<dyeId>SYBRgreen</dyeId>
</target>
<target id='TUCR72'>
<type>toi</type>
<dyeId>SYBRgreen</dyeId>
</target>
<target id='TUCR73'>
<type>toi</type>
<dyeId>SYBRgreen</dyeId>
</target>
<target id='TUCR74'>
<type>toi</type>
<dyeId>SYBRgreen</dyeId>
</target>
<target id='TUCR75'>
<type>toi</type>
<dyeId>SYBRgreen</dyeId>
</target>
<target id='TUCR76'>
<type>toi</type>
<dyeId>SYBRgreen</dyeId>
</target>
<target id='TUCR77'>
<type>toi</type>
<dyeId>SYBRgreen</dyeId>
</target>
<target id='TUCR78'>
<type>toi</type>
<dyeId>SYBRgreen</dyeId>
</target>
<target id='TUCR79'>
<type>toi</type>
<dyeId>SYBRgreen</dyeId>
</target>
<target id='TUCR80'>
<type>toi</type>
<dyeId>SYBRgreen</dyeId>
</target>
<target id='TUCR81'>
<type>toi</type>
<dyeId>SYBRgreen</dyeId>
</target>
<target id='TUCR82'>
<type>toi</type>
<dyeId>SYBRgreen</dyeId>
</target>
<target id='TUCR83'>
<type>toi</type>
<dyeId>SYBRgreen</dyeId>
</target>
<target id='TUCR84'>
<type>toi</type>
<dyeId>SYBRgreen</dyeId>
</target>
<target id='TUCR85'>
<type>toi</type>
<dyeId>SYBRgreen</dyeId>
</target>
<target id='TUCR86'>
<type>toi</type>
<dyeId>SYBRgreen</dyeId>
</target>
<target id='TUCR87'>
<type>toi</type>
<dyeId>SYBRgreen</dyeId>
</target>
<target id='TUCR88'>
<type>toi</type>
<dyeId>SYBRgreen</dyeId>
</target>
<target id='TUCR89'>
<type>toi</type>
<dyeId>SYBRgreen</dyeId>
</target>
<target id='TUCR90'>
<type>toi</type>
<dyeId>SYBRgreen</dyeId>
</target>
<target id='TUCR91'>
<type>toi</type>
<dyeId>SYBRgreen</dyeId>
</target>
<target id='TUCR92'>
<type>toi</type>
<dyeId>SYBRgreen</dyeId>
</target>
<target id='TUCR93'>
<type>toi</type>
<dyeId>SYBRgreen</dyeId>
</target>
<target id='TUCR94'>
<type>toi</type>
<dyeId>SYBRgreen</dyeId>
</target>
<target id='TUCR95'>
<type>toi</type>
<dyeId>SYBRgreen</dyeId>
</target>
<target id='TUCR96'>
<type>toi</type>
<dyeId>SYBRgreen</dyeId>
</target>
<target id='TUCR97'>
<type>toi</type>
<dyeId>SYBRgreen</dyeId>
</target>
<target id='TUCR98'>
<type>toi</type>
<dyeId>SYBRgreen</dyeId>
</target>
<target id='TUCR99'>
<type>toi</type>
<dyeId>SYBRgreen</dyeId>
</target>
<target id='TUCR100'>
<type>toi</type>
<dyeId>SYBRgreen</dyeId>
</target>
<target id='TUCR101'>
<type>toi</type>
<dyeId>SYBRgreen</dyeId>
</target>
<target id='TUCR102'>
<type>toi</type>
<dyeId>SYBRgreen</dyeId>
</target>
<target id='TUCR103'>
<type>toi</type>
<dyeId>SYBRgreen</dyeId>
</target>
<target id='TUCR104'>
<type>toi</type>
<dyeId>SYBRgreen</dyeId>
</target>
<target id='TUCR105'>
<type>toi</type>
<dyeId>SYBRgreen</dyeId>
</target>
<target id='TUCR106'>
<type>toi</type>
<dyeId>SYBRgreen</dyeId>
</target>
<target id='TUCR107'>
<type>toi</type>
<dyeId>SYBRgreen</dyeId>
</target>
<target id='TUCR108'>
<type>toi</type>
<dyeId>SYBRgreen</dyeId>
</target>
<target id='TUCR109'>
<type>toi</type>
<dyeId>SYBRgreen</dyeId>
</target>
<target id='TUCR110'>
<type>toi</type>
<dyeId>SYBRgreen</dyeId>
</target>
<target id='TUCR111'>
<type>toi</type>
<dyeId>SYBRgreen</dyeId>
</target>
<target id='TUCR112'>
<type>toi</type>
<dyeId>SYBRgreen</dyeId>
</target>
<target id='TUCR113'>
<type>toi</type>
<dyeId>SYBRgreen</dyeId>
</target>
<target id='TUCR114'>
<type>toi</type>
<dyeId>SYBRgreen</dyeId>
</target>
<target id='TUCR115'>
<type>toi</type>
<dyeId>SYBRgreen</dyeId>
</target>
<target id='TUCR116'>
<type>toi</type>
<dyeId>SYBRgreen</dyeId>
</target>
<target id='TUCR117'>
<type>toi</type>
<dyeId>SYBRgreen</dyeId>
</target>
<target id='TUCR118'>
<type>toi</type>
<dyeId>SYBRgreen</dyeId>
</target>
<target id='TUCR119'>
<type>toi</type>
<dyeId>SYBRgreen</dyeId>
</target>
<target id='TUCR120'>
<type>toi</type>
<dyeId>SYBRgreen</dyeId>
</target>
<target id='TUCR121'>
<type>toi</type>
<dyeId>SYBRgreen</dyeId>
</target>
<target id='TUCR122'>
<type>toi</type>
<dyeId>SYBRgreen</dyeId>
</target>
<target id='TUCR123'>
<type>toi</type>
<dyeId>SYBRgreen</dyeId>
</target>
<target id='TUCR124'>
<type>toi</type>
<dyeId>SYBRgreen</dyeId>
</target>
<target id='TUCR125'>
<type>toi</type>
<dyeId>SYBRgreen</dyeId>
</target>
<target id='TUCR126'>
<type>toi</type>
<dyeId>SYBRgreen</dyeId>
</target>
<target id='TUCR127'>
<type>toi</type>
<dyeId>SYBRgreen</dyeId>
</target>
<target id='TUCR128'>
<type>toi</type>
<dyeId>SYBRgreen</dyeId>
</target>
<target id='TUCR129'>
<type>toi</type>
<dyeId>SYBRgreen</dyeId>
</target>
<target id='TUCR130'>
<type>toi</type>
<dyeId>SYBRgreen</dyeId>
</target>
<target id='TUCR131'>
<type>toi</type>
<dyeId>SYBRgreen</dyeId>
</target>
<target id='TUCR132'>
<type>toi</type>
<dyeId>SYBRgreen</dyeId>
</target>
<target id='TUCR133'>
<type>toi</type>
<dyeId>SYBRgreen</dyeId>
</target>
<target id='TUCR134'>
<type>toi</type>
<dyeId>SYBRgreen</dyeId>
</target>
<target id='TUCR135'>
<type>toi</type>
<dyeId>SYBRgreen</dyeId>
</target>
<target id='TUCR136'>
<type>toi</type>
<dyeId>SYBRgreen</dyeId>
</target>
<target id='TUCR137'>
<type>toi</type>
<dyeId>SYBRgreen</dyeId>
</target>
<target id='TUCR138'>
<type>toi</type>
<dyeId>SYBRgreen</dyeId>
</target>
<target id='TUCR139'>
<type>toi</type>
<dyeId>SYBRgreen</dyeId>
</target>
<target id='TUCR140'>
<type>toi</type>
<dyeId>SYBRgreen</dyeId>
</target>
<target id='TUCR141'>
<type>toi</type>
<dyeId>SYBRgreen</dyeId>
</target>
<target id='TUCR142'>
<type>toi</type>
<dyeId>SYBRgreen</dyeId>
</target>
<target id='TUCR143'>
<type>toi</type>
<dyeId>SYBRgreen</dyeId>
</target>
<target id='TUCR144'>
<type>toi</type>
<dyeId>SYBRgreen</dyeId>
</target>
<target id='TUCR145'>
<type>toi</type>
<dyeId>SYBRgreen</dyeId>
</target>
<target id='TUCR146'>
<type>toi</type>
<dyeId>SYBRgreen</dyeId>
</target>
<target id='TUCR147'>
<type>toi</type>
<dyeId>SYBRgreen</dyeId>
</target>
<target id='TUCR148'>
<type>toi</type>
<dyeId>SYBRgreen</dyeId>
</target>
<target id='TUCR149'>
<type>toi</type>
<dyeId>SYBRgreen</dyeId>
</target>
<target id='TUCR150'>
<type>toi</type>
<dyeId>SYBRgreen</dyeId>
</target>
<target id='TUCR151'>
<type>toi</type>
<dyeId>SYBRgreen</dyeId>
</target>
<target id='TUCR152'>
<type>toi</type>
<dyeId>SYBRgreen</dyeId>
</target>
<target id='TUCR153'>
<type>toi</type>
<dyeId>SYBRgreen</dyeId>
</target>
<target id='TUCR154'>
<type>toi</type>
<dyeId>SYBRgreen</dyeId>
</target>
<target id='TUCR155'>
<type>toi</type>
<dyeId>SYBRgreen</dyeId>
</target>
<target id='TUCR156'>
<type>toi</type>
<dyeId>SYBRgreen</dyeId>
</target>
<target id='TUCR157'>
<type>toi</type>
<dyeId>SYBRgreen</dyeId>
</target>
<target id='TUCR158'>
<type>toi</type>
<dyeId>SYBRgreen</dyeId>
</target>
<target id='TUCR159'>
<type>toi</type>
<dyeId>SYBRgreen</dyeId>
</target>
<target id='TUCR160'>
<type>toi</type>
<dyeId>SYBRgreen</dyeId>
</target>
<target id='TUCR161'>
<type>toi</type>
<dyeId>SYBRgreen</dyeId>
</target>
<target id='TUCR162'>
<type>toi</type>
<dyeId>SYBRgreen</dyeId>
</target>
<target id='TUCR163'>
<type>toi</type>
<dyeId>SYBRgreen</dyeId>
</target>
<target id='TUCR164'>
<type>toi</type>
<dyeId>SYBRgreen</dyeId>
</target>
<target id='TUCR165'>
<type>toi</type>
<dyeId>SYBRgreen</dyeId>
</target>
<target id='TUCR166'>
<type>toi</type>
<dyeId>SYBRgreen</dyeId>
</target>
<target id='TUCR167'>
<type>toi</type>
<dyeId>SYBRgreen</dyeId>
</target>
<target id='TUCR168'>
<type>toi</type>
<dyeId>SYBRgreen</dyeId>
</target>
<target id='TUCR169'>
<type>toi</type>
<dyeId>SYBRgreen</dyeId>
</target>
<target id='TUCR170'>
<type>toi</type>
<dyeId>SYBRgreen</dyeId>
</target>
<target id='TUCR171'>
<type>toi</type>
<dyeId>SYBRgreen</dyeId>
</target>
<target id='TUCR172'>
<type>toi</type>
<dyeId>SYBRgreen</dyeId>
</target>
<target id='TUCR173'>
<type>toi</type>
<dyeId>SYBRgreen</dyeId>
</target>
<target id='TUCR174'>
<type>toi</type>
<dyeId>SYBRgreen</dyeId>
</target>
<target id='TUCR175'>
<type>toi</type>
<dyeId>SYBRgreen</dyeId>
</target>
<target id='TUCR176'>
<type>toi</type>
<dyeId>SYBRgreen</dyeId>
</target>
<target id='TUCR177'>
<type>toi</type>
<dyeId>SYBRgreen</dyeId>
</target>
<target id='TUCR178'>
<type>toi</type>
<dyeId>SYBRgreen</dyeId>
</target>
<target id='TUCR179'>
<type>toi</type>
<dyeId>SYBRgreen</dyeId>
</target>
<target id='TUCR180'>
<type>toi</type>
<dyeId>SYBRgreen</dyeId>
</target>
<target id='TUCR181'>
<type>toi</type>
<dyeId>SYBRgreen</dyeId>
</target>
<target id='TUCR182'>
<type>toi</type>
<dyeId>SYBRgreen</dyeId>
</target>
<target id='TUCR183'>
<type>toi</type>
<dyeId>SYBRgreen</dyeId>
</target>
<target id='TUCR184'>
<type>toi</type>
<dyeId>SYBRgreen</dyeId>
</target>
<target id='TUCR185'>
<type>toi</type>
<dyeId>SYBRgreen</dyeId>
</target>
<target id='TUCR186'>
<type>toi</type>
<dyeId>SYBRgreen</dyeId>
</target>
<target id='TUCR187'>
<type>toi</type>
<dyeId>SYBRgreen</dyeId>
</target>
<target id='TUCR188'>
<type>toi</type>
<dyeId>SYBRgreen</dyeId>
</target>
<target id='TUCR189'>
<type>toi</type>
<dyeId>SYBRgreen</dyeId>
</target>
<target id='TUCR190'>
<type>toi</type>
<dyeId>SYBRgreen</dyeId>
</target>
<target id='TUCR191'>
<type>toi</type>
<dyeId>SYBRgreen</dyeId>
</target>
<target id='TUCR192'>
<type>toi</type>
<dyeId>SYBRgreen</dyeId>
</target>
<target id='TUCR193'>
<type>toi</type>
<dyeId>SYBRgreen</dyeId>
</target>
<target id='TUCR194'>
<type>toi</type>
<dyeId>SYBRgreen</dyeId>
</target>
<target id='TUCR195'>
<type>toi</type>
<dyeId>SYBRgreen</dyeId>
</target>
<target id='TUCR196'>
<type>toi</type>
<dyeId>SYBRgreen</dyeId>
</target>
<target id='TUCR197'>
<type>toi</type>
<dyeId>SYBRgreen</dyeId>
</target>
<target id='TUCR198'>
<type>toi</type>
<dyeId>SYBRgreen</dyeId>
</target>
<target id='TUCR199'>
<type>toi</type>
<dyeId>SYBRgreen</dyeId>
</target>
<target id='TUCR200'>
<type>toi</type>
<dyeId>SYBRgreen</dyeId>
</target>
<target id='TUCR201'>
<type>toi</type>
<dyeId>SYBRgreen</dyeId>
</target>
<target id='TUCR202'>
<type>toi</type>
<dyeId>SYBRgreen</dyeId>
</target>
<target id='TUCR203'>
<type>toi</type>
<dyeId>SYBRgreen</dyeId>
</target>
<target id='TUCR204'>
<type>toi</type>
<dyeId>SYBRgreen</dyeId>
</target>
<target id='TUCR205'>
<type>toi</type>
<dyeId>SYBRgreen</dyeId>
</target>
<target id='TUCR206'>
<type>toi</type>
<dyeId>SYBRgreen</dyeId>
</target>
<target id='TUCR207'>
<type>toi</type>
<dyeId>SYBRgreen</dyeId>
</target>
<target id='TUCR208'>
<type>toi</type>
<dyeId>SYBRgreen</dyeId>
</target>
<target id='TUCR209'>
<type>toi</type>
<dyeId>SYBRgreen</dyeId>
</target>
<target id='TUCR210'>
<type>toi</type>
<dyeId>SYBRgreen</dyeId>
</target>
<target id='TUCR211'>
<type>toi</type>
<dyeId>SYBRgreen</dyeId>
</target>
<target id='TUCR212'>
<type>toi</type>
<dyeId>SYBRgreen</dyeId>
</target>
<target id='TUCR213'>
<type>toi</type>
<dyeId>SYBRgreen</dyeId>
</target>
<target id='TUCR214'>
<type>toi</type>
<dyeId>SYBRgreen</dyeId>
</target>
<target id='TUCR215'>
<type>toi</type>
<dyeId>SYBRgreen</dyeId>
</target>
<target id='TUCR216'>
<type>toi</type>
<dyeId>SYBRgreen</dyeId>
</target>
<target id='TUCR217'>
<type>toi</type>
<dyeId>SYBRgreen</dyeId>
</target>
<target id='TUCR218'>
<type>toi</type>
<dyeId>SYBRgreen</dyeId>
</target>
<target id='TUCR219'>
<type>toi</type>
<dyeId>SYBRgreen</dyeId>
</target>
<target id='TUCR220'>
<type>toi</type>
<dyeId>SYBRgreen</dyeId>
</target>
<target id='TUCR221'>
<type>toi</type>
<dyeId>SYBRgreen</dyeId>
</target>
<target id='TUCR222'>
<type>toi</type>
<dyeId>SYBRgreen</dyeId>
</target>
<target id='TUCR223'>
<type>toi</type>
<dyeId>SYBRgreen</dyeId>
</target>
<target id='TUCR224'>
<type>toi</type>
<dyeId>SYBRgreen</dyeId>
</target>
<target id='TUCR225'>
<type>toi</type>
<dyeId>SYBRgreen</dyeId>
</target>
<target id='TUCR226'>
<type>toi</type>
<dyeId>SYBRgreen</dyeId>
</target>
<target id='TUCR227'>
<type>toi</type>
<dyeId>SYBRgreen</dyeId>
</target>
<target id='TUCR228'>
<type>toi</type>
<dyeId>SYBRgreen</dyeId>
</target>
<target id='TUCR229'>
<type>toi</type>
<dyeId>SYBRgreen</dyeId>
</target>
<target id='TUCR230'>
<type>toi</type>
<dyeId>SYBRgreen</dyeId>
</target>
<target id='TUCR231'>
<type>toi</type>
<dyeId>SYBRgreen</dyeId>
</target>
<target id='TUCR232'>
<type>toi</type>
<dyeId>SYBRgreen</dyeId>
</target>
<target id='TUCR233'>
<type>toi</type>
<dyeId>SYBRgreen</dyeId>
</target>
<target id='TUCR234'>
<type>toi</type>
<dyeId>SYBRgreen</dyeId>
</target>
<target id='TUCR235'>
<type>toi</type>
<dyeId>SYBRgreen</dyeId>
</target>
<target id='TUCR236'>
<type>toi</type>
<dyeId>SYBRgreen</dyeId>
</target>
<target id='TUCR237'>
<type>toi</type>
<dyeId>SYBRgreen</dyeId>
</target>
<target id='TUCR238'>
<type>toi</type>
<dyeId>SYBRgreen</dyeId>
</target>
<target id='TUCR239'>
<type>toi</type>
<dyeId>SYBRgreen</dyeId>
</target>
<target id='TUCR240'>
<type>toi</type>
<dyeId>SYBRgreen</dyeId>
</target>
<target id='TUCR241'>
<type>toi</type>
<dyeId>SYBRgreen</dyeId>
</target>
<target id='TUCR242'>
<type>toi</type>
<dyeId>SYBRgreen</dyeId>
</target>
<target id='TUCR243'>
<type>toi</type>
<dyeId>SYBRgreen</dyeId>
</target>
<target id='TUCR244'>
<type>toi</type>
<dyeId>SYBRgreen</dyeId>
</target>
<target id='TUCR245'>
<type>toi</type>
<dyeId>SYBRgreen</dyeId>
</target>
<target id='TUCR246'>
<type>toi</type>
<dyeId>SYBRgreen</dyeId>
</target>
<target id='TUCR247'>
<type>toi</type>
<dyeId>SYBRgreen</dyeId>
</target>
<target id='TUCR248'>
<type>toi</type>
<dyeId>SYBRgreen</dyeId>
</target>
<target id='TUCR249'>
<type>toi</type>
<dyeId>SYBRgreen</dyeId>
</target>
<target id='TUCR250'>
<type>toi</type>
<dyeId>SYBRgreen</dyeId>
</target>
<target id='TUCR251'>
<type>toi</type>
<dyeId>SYBRgreen</dyeId>
</target>
<target id='TUCR252'>
<type>toi</type>
<dyeId>SYBRgreen</dyeId>
</target>
<target id='TUCR253'>
<type>toi</type>
<dyeId>SYBRgreen</dyeId>
</target>
<target id='TUCR254'>
<type>toi</type>
<dyeId>SYBRgreen</dyeId>
</target>
<target id='TUCR255'>
<type>toi</type>
<dyeId>SYBRgreen</dyeId>
</target>
<target id='TUCR256'>
<type>toi</type>
<dyeId>SYBRgreen</dyeId>
</target>
<target id='TUCR257'>
<type>toi</type>
<dyeId>SYBRgreen</dyeId>
</target>
<target id='TUCR258'>
<type>toi</type>
<dyeId>SYBRgreen</dyeId>
</target>
<target id='TUCR259'>
<type>toi</type>
<dyeId>SYBRgreen</dyeId>
</target>
<target id='TUCR260'>
<type>toi</type>
<dyeId>SYBRgreen</dyeId>
</target>
<target id='TUCR261'>
<type>toi</type>
<dyeId>SYBRgreen</dyeId>
</target>
<target id='TUCR262'>
<type>toi</type>
<dyeId>SYBRgreen</dyeId>
</target>
<target id='TUCR263'>
<type>toi</type>
<dyeId>SYBRgreen</dyeId>
</target>
<target id='TUCR264'>
<type>toi</type>
<dyeId>SYBRgreen</dyeId>
</target>
<target id='TUCR265'>
<type>toi</type>
<dyeId>SYBRgreen</dyeId>
</target>
<target id='TUCR266'>
<type>toi</type>
<dyeId>SYBRgreen</dyeId>
</target>
<target id='TUCR267'>
<type>toi</type>
<dyeId>SYBRgreen</dyeId>
</target>
<target id='TUCR268'>
<type>toi</type>
<dyeId>SYBRgreen</dyeId>
</target>
<target id='TUCR269'>
<type>toi</type>
<dyeId>SYBRgreen</dyeId>
</target>
<target id='TUCR270'>
<type>toi</type>
<dyeId>SYBRgreen</dyeId>
</target>
<target id='TUCR271'>
<type>toi</type>
<dyeId>SYBRgreen</dyeId>
</target>
<target id='TUCR272'>
<type>toi</type>
<dyeId>SYBRgreen</dyeId>
</target>
<target id='TUCR273'>
<type>toi</type>
<dyeId>SYBRgreen</dyeId>
</target>
<target id='TUCR274'>
<type>toi</type>
<dyeId>SYBRgreen</dyeId>
</target>
<target id='TUCR275'>
<type>toi</type>
<dyeId>SYBRgreen</dyeId>
</target>
<target id='TUCR276'>
<type>toi</type>
<dyeId>SYBRgreen</dyeId>
</target>
<target id='TUCR277'>
<type>toi</type>
<dyeId>SYBRgreen</dyeId>
</target>
<target id='TUCR278'>
<type>toi</type>
<dyeId>SYBRgreen</dyeId>
</target>
<target id='TUCR279'>
<type>toi</type>
<dyeId>SYBRgreen</dyeId>
</target>
<target id='TUCR280'>
<type>toi</type>
<dyeId>SYBRgreen</dyeId>
</target>
<target id='TUCR281'>
<type>toi</type>
<dyeId>SYBRgreen</dyeId>
</target>
<target id='TUCR282'>
<type>toi</type>
<dyeId>SYBRgreen</dyeId>
</target>
<target id='TUCR283'>
<type>toi</type>
<dyeId>SYBRgreen</dyeId>
</target>
<target id='TUCR284'>
<type>toi</type>
<dyeId>SYBRgreen</dyeId>
</target>
<target id='TUCR285'>
<type>toi</type>
<dyeId>SYBRgreen</dyeId>
</target>
<target id='TUCR286'>
<type>toi</type>
<dyeId>SYBRgreen</dyeId>
</target>
<target id='TUCR287'>
<type>toi</type>
<dyeId>SYBRgreen</dyeId>
</target>
<target id='TUCR288'>
<type>toi</type>
<dyeId>SYBRgreen</dyeId>
</target>
<target id='TUCR289'>
<type>toi</type>
<dyeId>SYBRgreen</dyeId>
</target>
<target id='TUCR290'>
<type>toi</type>
<dyeId>SYBRgreen</dyeId>
</target>
<target id='TUCR291'>
<type>toi</type>
<dyeId>SYBRgreen</dyeId>
</target>
<target id='TUCR292'>
<type>toi</type>
<dyeId>SYBRgreen</dyeId>
</target>
<target id='TUCR293'>
<type>toi</type>
<dyeId>SYBRgreen</dyeId>
</target>
<target id='TUCR294'>
<type>toi</type>
<dyeId>SYBRgreen</dyeId>
</target>
<target id='TUCR295'>
<type>toi</type>
<dyeId>SYBRgreen</dyeId>
</target>
<target id='TUCR296'>
<type>toi</type>
<dyeId>SYBRgreen</dyeId>
</target>
<target id='TUCR297'>
<type>toi</type>
<dyeId>SYBRgreen</dyeId>
</target>
<target id='TUCR298'>
<type>toi</type>
<dyeId>SYBRgreen</dyeId>
</target>
<target id='TUCR299'>
<type>toi</type>
<dyeId>SYBRgreen</dyeId>
</target>
<target id='TUCR300'>
<type>toi</type>
<dyeId>SYBRgreen</dyeId>
</target>
<target id='TUCR301'>
<type>toi</type>
<dyeId>SYBRgreen</dyeId>
</target>
<target id='TUCR302'>
<type>toi</type>
<dyeId>SYBRgreen</dyeId>
</target>
<target id='TUCR303'>
<type>toi</type>
<dyeId>SYBRgreen</dyeId>
</target>
<target id='TUCR304'>
<type>toi</type>
<dyeId>SYBRgreen</dyeId>
</target>
<target id='TUCR305'>
<type>toi</type>
<dyeId>SYBRgreen</dyeId>
</target>
<target id='TUCR306'>
<type>toi</type>
<dyeId>SYBRgreen</dyeId>
</target>
<target id='TUCR307'>
<type>toi</type>
<dyeId>SYBRgreen</dyeId>
</target>
<target id='TUCR308'>
<type>toi</type>
<dyeId>SYBRgreen</dyeId>
</target>
<target id='TUCR309'>
<type>toi</type>
<dyeId>SYBRgreen</dyeId>
</target>
<target id='TUCR310'>
<type>toi</type>
<dyeId>SYBRgreen</dyeId>
</target>
<target id='TUCR311'>
<type>toi</type>
<dyeId>SYBRgreen</dyeId>
</target>
<target id='TUCR312'>
<type>toi</type>
<dyeId>SYBRgreen</dyeId>
</target>
<target id='TUCR313'>
<type>toi</type>
<dyeId>SYBRgreen</dyeId>
</target>
<target id='TUCR314'>
<type>toi</type>
<dyeId>SYBRgreen</dyeId>
</target>
<target id='TUCR315'>
<type>toi</type>
<dyeId>SYBRgreen</dyeId>
</target>
<target id='TUCR316'>
<type>toi</type>
<dyeId>SYBRgreen</dyeId>
</target>
<target id='TUCR317'>
<type>toi</type>
<dyeId>SYBRgreen</dyeId>
</target>
<target id='TUCR318'>
<type>toi</type>
<dyeId>SYBRgreen</dyeId>
</target>
<target id='TUCR319'>
<type>toi</type>
<dyeId>SYBRgreen</dyeId>
</target>
<target id='TUCR320'>
<type>toi</type>
<dyeId>SYBRgreen</dyeId>
</target>
<target id='TUCR321'>
<type>toi</type>
<dyeId>SYBRgreen</dyeId>
</target>
<target id='TUCR322'>
<type>toi</type>
<dyeId>SYBRgreen</dyeId>
</target>
<target id='TUCR323'>
<type>toi</type>
<dyeId>SYBRgreen</dyeId>
</target>
<target id='TUCR324'>
<type>toi</type>
<dyeId>SYBRgreen</dyeId>
</target>
<target id='TUCR325'>
<type>toi</type>
<dyeId>SYBRgreen</dyeId>
</target>
<target id='TUCR326'>
<type>toi</type>
<dyeId>SYBRgreen</dyeId>
</target>
<target id='TUCR327'>
<type>toi</type>
<dyeId>SYBRgreen</dyeId>
</target>
<target id='TUCR328'>
<type>toi</type>
<dyeId>SYBRgreen</dyeId>
</target>
<target id='TUCR329'>
<type>toi</type>
<dyeId>SYBRgreen</dyeId>
</target>
<target id='TUCR330'>
<type>toi</type>
<dyeId>SYBRgreen</dyeId>
</target>
<target id='TUCR331'>
<type>toi</type>
<dyeId>SYBRgreen</dyeId>
</target>
<target id='TUCR332'>
<type>toi</type>
<dyeId>SYBRgreen</dyeId>
</target>
<target id='TUCR333'>
<type>toi</type>
<dyeId>SYBRgreen</dyeId>
</target>
<target id='TUCR334'>
<type>toi</type>
<dyeId>SYBRgreen</dyeId>
</target>
<target id='TUCR335'>
<type>toi</type>
<dyeId>SYBRgreen</dyeId>
</target>
<target id='TUCR336'>
<type>toi</type>
<dyeId>SYBRgreen</dyeId>
</target>
<target id='TUCR337'>
<type>toi</type>
<dyeId>SYBRgreen</dyeId>
</target>
<target id='TUCR338'>
<type>toi</type>
<dyeId>SYBRgreen</dyeId>
</target>
<target id='TUCR339'>
<type>toi</type>
<dyeId>SYBRgreen</dyeId>
</target>
<target id='TUCR340'>
<type>toi</type>
<dyeId>SYBRgreen</dyeId>
</target>
<target id='TUCR341'>
<type>toi</type>
<dyeId>SYBRgreen</dyeId>
</target>
<target id='TUCR342'>
<type>toi</type>
<dyeId>SYBRgreen</dyeId>
</target>
<target id='TUCR343'>
<type>toi</type>
<dyeId>SYBRgreen</dyeId>
</target>
<target id='TUCR344'>
<type>toi</type>
<dyeId>SYBRgreen</dyeId>
</target>
<target id='TUCR345'>
<type>toi</type>
<dyeId>SYBRgreen</dyeId>
</target>
<target id='TUCR346'>
<type>toi</type>
<dyeId>SYBRgreen</dyeId>
</target>
<target id='TUCR347'>
<type>toi</type>
<dyeId>SYBRgreen</dyeId>
</target>
<target id='TUCR348'>
<type>toi</type>
<dyeId>SYBRgreen</dyeId>
</target>
<target id='TUCR349'>
<type>toi</type>
<dyeId>SYBRgreen</dyeId>
</target>
<target id='TUCR350'>
<type>toi</type>
<dyeId>SYBRgreen</dyeId>
</target>
<target id='TUCR351'>
<type>toi</type>
<dyeId>SYBRgreen</dyeId>
</target>
<target id='TUCR352'>
<type>toi</type>
<dyeId>SYBRgreen</dyeId>
</target>
<target id='TUCR353'>
<type>toi</type>
<dyeId>SYBRgreen</dyeId>
</target>
<target id='TUCR354'>
<type>toi</type>
<dyeId>SYBRgreen</dyeId>
</target>
<target id='TUCR355'>
<type>toi</type>
<dyeId>SYBRgreen</dyeId>
</target>
<target id='TUCR356'>
<type>toi</type>
<dyeId>SYBRgreen</dyeId>
</target>
<target id='TUCR357'>
<type>toi</type>
<dyeId>SYBRgreen</dyeId>
</target>
<target id='TUCR358'>
<type>toi</type>
<dyeId>SYBRgreen</dyeId>
</target>
<target id='TUCR359'>
<type>toi</type>
<dyeId>SYBRgreen</dyeId>
</target>
<target id='TUCR360'>
<type>toi</type>
<dyeId>SYBRgreen</dyeId>
</target>
<target id='TUCR361'>
<type>toi</type>
<dyeId>SYBRgreen</dyeId>
</target>
<target id='TUCR362'>
<type>toi</type>
<dyeId>SYBRgreen</dyeId>
</target>
<target id='TUCR363'>
<type>toi</type>
<dyeId>SYBRgreen</dyeId>
</target>
<target id='TUCR364'>
<type>toi</type>
<dyeId>SYBRgreen</dyeId>
</target>
<target id='TUCR365'>
<type>toi</type>
<dyeId>SYBRgreen</dyeId>
</target>
<target id='TUCR366'>
<type>toi</type>
<dyeId>SYBRgreen</dyeId>
</target>
<target id='TUCR367'>
<type>toi</type>
<dyeId>SYBRgreen</dyeId>
</target>
<target id='TUCR368'>
<type>toi</type>
<dyeId>SYBRgreen</dyeId>
</target>
<target id='TUCR369'>
<type>toi</type>
<dyeId>SYBRgreen</dyeId>
</target>
<target id='TUCR370'>
<type>toi</type>
<dyeId>SYBRgreen</dyeId>
</target>
<target id='TUCR371'>
<type>toi</type>
<dyeId>SYBRgreen</dyeId>
</target>
<target id='TUCR372'>
<type>toi</type>
<dyeId>SYBRgreen</dyeId>
</target>
<target id='TUCR373'>
<type>toi</type>
<dyeId>SYBRgreen</dyeId>
</target>
<target id='TUCR374'>
<type>toi</type>
<dyeId>SYBRgreen</dyeId>
</target>
<target id='TUCR375'>
<type>toi</type>
<dyeId>SYBRgreen</dyeId>
</target>
<target id='TUCR376'>
<type>toi</type>
<dyeId>SYBRgreen</dyeId>
</target>
<target id='TUCR377'>
<type>toi</type>
<dyeId>SYBRgreen</dyeId>
</target>
<target id='TUCR378'>
<type>toi</type>
<dyeId>SYBRgreen</dyeId>
</target>
<target id='TUCR379'>
<type>toi</type>
<dyeId>SYBRgreen</dyeId>
</target>
<target id='TUCR380'>
<type>toi</type>
<dyeId>SYBRgreen</dyeId>
</target>
<target id='TUCR381'>
<type>toi</type>
<dyeId>SYBRgreen</dyeId>
</target>
<target id='TUCR382'>
<type>toi</type>
<dyeId>SYBRgreen</dyeId>
</target>
<target id='TUCR383'>
<type>toi</type>
<dyeId>SYBRgreen</dyeId>
</target>
<target id='TUCR384'>
<type>toi</type>
<dyeId>SYBRgreen</dyeId>
</target>
<target id='TUCR385'>
<type>toi</type>
<dyeId>SYBRgreen</dyeId>
</target>
<target id='TUCR386'>
<type>toi</type>
<dyeId>SYBRgreen</dyeId>
</target>
<target id='TUCR387'>
<type>toi</type>
<dyeId>SYBRgreen</dyeId>
</target>
<target id='TUCR388'>
<type>toi</type>
<dyeId>SYBRgreen</dyeId>
</target>
<target id='TUCR389'>
<type>toi</type>
<dyeId>SYBRgreen</dyeId>
</target>
<target id='TUCR390'>
<type>toi</type>
<dyeId>SYBRgreen</dyeId>
</target>
<target id='TUCR391'>
<type>toi</type>
<dyeId>SYBRgreen</dyeId>
</target>
<target id='TUCR392'>
<type>toi</type>
<dyeId>SYBRgreen</dyeId>
</target>
<target id='TUCR393'>
<type>toi</type>
<dyeId>SYBRgreen</dyeId>
</target>
<target id='TUCR394'>
<type>toi</type>
<dyeId>SYBRgreen</dyeId>
</target>
<target id='TUCR395'>
<type>toi</type>
<dyeId>SYBRgreen</dyeId>
</target>
<target id='TUCR396'>
<type>toi</type>
<dyeId>SYBRgreen</dyeId>
</target>
<target id='TUCR397'>
<type>toi</type>
<dyeId>SYBRgreen</dyeId>
</target>
<target id='TUCR398'>
<type>toi</type>
<dyeId>SYBRgreen</dyeId>
</target>
<target id='TUCR399'>
<type>toi</type>
<dyeId>SYBRgreen</dyeId>
</target>
<target id='TUCR400'>
<type>toi</type>
<dyeId>SYBRgreen</dyeId>
</target>
<target id='TUCR401'>
<type>toi</type>
<dyeId>SYBRgreen</dyeId>
</target>
<target id='TUCR402'>
<type>toi</type>
<dyeId>SYBRgreen</dyeId>
</target>
<target id='TUCR403'>
<type>toi</type>
<dyeId>SYBRgreen</dyeId>
</target>
<target id='TUCR404'>
<type>toi</type>
<dyeId>SYBRgreen</dyeId>
</target>
<target id='TUCR405'>
<type>toi</type>
<dyeId>SYBRgreen</dyeId>
</target>
<target id='TUCR406'>
<type>toi</type>
<dyeId>SYBRgreen</dyeId>
</target>
<target id='TUCR407'>
<type>toi</type>
<dyeId>SYBRgreen</dyeId>
</target>
<target id='TUCR408'>
<type>toi</type>
<dyeId>SYBRgreen</dyeId>
</target>
<target id='TUCR409'>
<type>toi</type>
<dyeId>SYBRgreen</dyeId>
</target>
<target id='TUCR410'>
<type>toi</type>
<dyeId>SYBRgreen</dyeId>
</target>
<target id='TUCR411'>
<type>toi</type>
<dyeId>SYBRgreen</dyeId>
</target>
<target id='TUCR412'>
<type>toi</type>
<dyeId>SYBRgreen</dyeId>
</target>
<target id='TUCR413'>
<type>toi</type>
<dyeId>SYBRgreen</dyeId>
</target>
<target id='TUCR414'>
<type>toi</type>
<dyeId>SYBRgreen</dyeId>
</target>
<target id='TUCR415'>
<type>toi</type>
<dyeId>SYBRgreen</dyeId>
</target>
<target id='TUCR416'>
<type>toi</type>
<dyeId>SYBRgreen</dyeId>
</target>
<target id='TUCR417'>
<type>toi</type>
<dyeId>SYBRgreen</dyeId>
</target>
<target id='TUCR418'>
<type>toi</type>
<dyeId>SYBRgreen</dyeId>
</target>
<target id='TUCR419'>
<type>toi</type>
<dyeId>SYBRgreen</dyeId>
</target>
<target id='TUCR420'>
<type>toi</type>
<dyeId>SYBRgreen</dyeId>
</target>
<target id='TUCR421'>
<type>toi</type>
<dyeId>SYBRgreen</dyeId>
</target>
<target id='TUCR422'>
<type>toi</type>
<dyeId>SYBRgreen</dyeId>
</target>
<target id='TUCR423'>
<type>toi</type>
<dyeId>SYBRgreen</dyeId>
</target>
<target id='TUCR424'>
<type>toi</type>
<dyeId>SYBRgreen</dyeId>
</target>
<target id='TUCR425'>
<type>toi</type>
<dyeId>SYBRgreen</dyeId>
</target>
<target id='TUCR426'>
<type>toi</type>
<dyeId>SYBRgreen</dyeId>
</target>
<target id='TUCR427'>
<type>toi</type>
<dyeId>SYBRgreen</dyeId>
</target>
<target id='TUCR428'>
<type>toi</type>
<dyeId>SYBRgreen</dyeId>
</target>
<target id='TUCR429'>
<type>toi</type>
<dyeId>SYBRgreen</dyeId>
</target>
<target id='TUCR430'>
<type>toi</type>
<dyeId>SYBRgreen</dyeId>
</target>
<target id='TUCR431'>
<type>toi</type>
<dyeId>SYBRgreen</dyeId>
</target>
<target id='TUCR432'>
<type>toi</type>
<dyeId>SYBRgreen</dyeId>
</target>
<target id='TUCR433'>
<type>toi</type>
<dyeId>SYBRgreen</dyeId>
</target>
<target id='TUCR434'>
<type>toi</type>
<dyeId>SYBRgreen</dyeId>
</target>
<target id='TUCR435'>
<type>toi</type>
<dyeId>SYBRgreen</dyeId>
</target>
<target id='TUCR436'>
<type>toi</type>
<dyeId>SYBRgreen</dyeId>
</target>
<target id='TUCR437'>
<type>toi</type>
<dyeId>SYBRgreen</dyeId>
</target>
<target id='TUCR438'>
<type>toi</type>
<dyeId>SYBRgreen</dyeId>
</target>
<target id='TUCR439'>
<type>toi</type>
<dyeId>SYBRgreen</dyeId>
</target>
<target id='TUCR440'>
<type>toi</type>
<dyeId>SYBRgreen</dyeId>
</target>
<target id='TUCR441'>
<type>toi</type>
<dyeId>SYBRgreen</dyeId>
</target>
<target id='TUCR442'>
<type>toi</type>
<dyeId>SYBRgreen</dyeId>
</target>
<target id='TUCR443'>
<type>toi</type>
<dyeId>SYBRgreen</dyeId>
</target>
<target id='TUCR444'>
<type>toi</type>
<dyeId>SYBRgreen</dyeId>
</target>
<target id='TUCR445'>
<type>toi</type>
<dyeId>SYBRgreen</dyeId>
</target>
<target id='TUCR446'>
<type>toi</type>
<dyeId>SYBRgreen</dyeId>
</target>
<target id='TUCR447'>
<type>toi</type>
<dyeId>SYBRgreen</dyeId>
</target>
<target id='TUCR448'>
<type>toi</type>
<dyeId>SYBRgreen</dyeId>
</target>
<target id='TUCR449'>
<type>toi</type>
<dyeId>SYBRgreen</dyeId>
</target>
<target id='TUCR450'>
<type>toi</type>
<dyeId>SYBRgreen</dyeId>
</target>
<target id='TUCR451'>
<type>toi</type>
<dyeId>SYBRgreen</dyeId>
</target>
<target id='TUCR452'>
<type>toi</type>
<dyeId>SYBRgreen</dyeId>
</target>
<target id='TUCR453'>
<type>toi</type>
<dyeId>SYBRgreen</dyeId>
</target>
<target id='TUCR454'>
<type>toi</type>
<dyeId>SYBRgreen</dyeId>
</target>
<target id='TUCR455'>
<type>toi</type>
<dyeId>SYBRgreen</dyeId>
</target>
<target id='TUCR456'>
<type>toi</type>
<dyeId>SYBRgreen</dyeId>
</target>
<target id='TUCR457'>
<type>toi</type>
<dyeId>SYBRgreen</dyeId>
</target>
<target id='TUCR458'>
<type>toi</type>
<dyeId>SYBRgreen</dyeId>
</target>
<target id='TUCR459'>
<type>toi</type>
<dyeId>SYBRgreen</dyeId>
</target>
<target id='TUCR460'>
<type>toi</type>
<dyeId>SYBRgreen</dyeId>
</target>
<target id='TUCR461'>
<type>toi</type>
<dyeId>SYBRgreen</dyeId>
</target>
<target id='TUCR462'>
<type>toi</type>
<dyeId>SYBRgreen</dyeId>
</target>
<target id='TUCR463'>
<type>toi</type>
<dyeId>SYBRgreen</dyeId>
</target>
<target id='TUCR464'>
<type>toi</type>
<dyeId>SYBRgreen</dyeId>
</target>
<target id='TUCR465'>
<type>toi</type>
<dyeId>SYBRgreen</dyeId>
</target>
<target id='TUCR466'>
<type>toi</type>
<dyeId>SYBRgreen</dyeId>
</target>
<target id='TUCR467'>
<type>toi</type>
<dyeId>SYBRgreen</dyeId>
</target>
<target id='TUCR468'>
<type>toi</type>
<dyeId>SYBRgreen</dyeId>
</target>
<target id='TUCR469'>
<type>toi</type>
<dyeId>SYBRgreen</dyeId>
</target>
<target id='TUCR470'>
<type>toi</type>
<dyeId>SYBRgreen</dyeId>
</target>
<target id='TUCR471'>
<type>toi</type>
<dyeId>SYBRgreen</dyeId>
</target>
<target id='TUCR472'>
<type>toi</type>
<dyeId>SYBRgreen</dyeId>
</target>
<target id='TUCR473'>
<type>toi</type>
<dyeId>SYBRgreen</dyeId>
</target>
<target id='TUCR474'>
<type>toi</type>
<dyeId>SYBRgreen</dyeId>
</target>
<target id='TUCR475'>
<type>toi</type>
<dyeId>SYBRgreen</dyeId>
</target>
<target id='TUCR476'>
<type>toi</type>
<dyeId>SYBRgreen</dyeId>
</target>
<target id='TUCR477'>
<type>toi</type>
<dyeId>SYBRgreen</dyeId>
</target>
<target id='TUCR478'>
<type>toi</type>
<dyeId>SYBRgreen</dyeId>
</target>
<target id='TUCR479'>
<type>toi</type>
<dyeId>SYBRgreen</dyeId>
</target>
<target id='TUCR480'>
<type>toi</type>
<dyeId>SYBRgreen</dyeId>
</target>
<target id='TUCR481'>
<type>toi</type>
<dyeId>SYBRgreen</dyeId>
</target>
<target id='TUCR482'>
<type>toi</type>
<dyeId>SYBRgreen</dyeId>
</target>
<target id='TUCR483'>
<type>toi</type>
<dyeId>SYBRgreen</dyeId>
</target>
<thermalCyclingConditions id='TUCR'>
<lidTemperature>105</lidTemperature>
<experimenter id='1'/>
<experimenter id='1'/>
<step>
<nr>1</nr>
<temperature>
<temperature>95</temperature>
<duration>120</duration>
</temperature>
</step>
<step>
<nr>2</nr>
<temperature>
<temperature>95</temperature>
<duration>15</duration>
</temperature>
</step>
<step>
<nr>3</nr>
<temperature>
<temperature>60</temperature>
<duration>60</duration>
</temperature>
</step>
<step>
<nr>4</nr>
<loop>
<goto>2</goto>
<repeat>40</repeat>
</loop>
</step>
<step>
<nr>5</nr>
<temperature>
<temperature>95</temperature>
<duration>15</duration>
</temperature>
</step>
<step>
<nr>6</nr>
<temperature>
<temperature>60</temperature>
<duration>15</duration>
</temperature>
</step>
<step>
<nr>7</nr>
<gradient>
<highTemperature>95</highTemperature>
<lowTemperature>60</lowTemperature>
<duration>1200</duration>
<measure>meltcurve</measure>
</gradient>
</step>
<step>
<nr>8</nr>
<temperature>
<temperature>95</temperature>
<duration>15</duration>
</temperature>
</step>
<step>
<nr>1</nr>
<temperature>
<temperature>95</temperature>
<duration>120</duration>
</temperature>
</step>
<step>
<nr>2</nr>
<temperature>
<temperature>95</temperature>
<duration>15</duration>
</temperature>
</step>
<step>
<nr>3</nr>
<temperature>
<temperature>60</temperature>
<duration>60</duration>
</temperature>
</step>
<step>
<nr>4</nr>
<loop>
<goto>2</goto>
<repeat>40</repeat>
</loop>
</step>
<step>
<nr>5</nr>
<temperature>
<temperature>95</temperature>
<duration>15</duration>
</temperature>
</step>
<step>
<nr>6</nr>
<temperature>
<temperature>60</temperature>
<duration>15</duration>
</temperature>
</step>
<step>
<nr>7</nr>
<gradient>
<highTemperature>95</highTemperature>
<lowTemperature>60</lowTemperature>
<duration>1200</duration>
<measure>meltcurve</measure>
</gradient>
</step>
<step>
<nr>8</nr>
<temperature>
<temperature>95</temperature>
<duration>15</duration>
</temperature>
</step>
</thermalCyclingConditions>
<experiment id='TUCR_20NBs'>
<run id='run001'>
<instrument>RealPlex4 system (Eppendorf, Hamburg, Germany</instrument>
<dataCollectionSoftware>
<name>RealPlex</name>
<version>2.0</version>
</dataCollectionSoftware>
<backgroundDeterminationMethod>Noiseband</backgroundDeterminationMethod>
<cqDetectionMethod>automated threshold and baseline settings</cqDetectionMethod>
<pcrFormat>free format</pcrFormat>
<react id='E3'>
<sample id='789'/>
<data>
<tar id='18S'/>
<cq>16.10</cq>
</data>
</react>
<react id='E4'>
<sample id='789'/>
<data>
<tar id='18S'/>
<cq>16.28</cq>
</data>
</react>
<react id='B1'>
<sample id='806'/>
<data>
<tar id='18S'/>
<cq>14.32</cq>
</data>
</react>
<react id='B2'>
<sample id='806'/>
<data>
<tar id='18S'/>
<cq>14.56</cq>
</data>
</react>
<react id='E1'>
<sample id='1276'/>
<data>
<tar id='18S'/>
<cq>15.74</cq>
</data>
</react>
<react id='E2'>
<sample id='1276'/>
<data>
<tar id='18S'/>
<cq>15.74</cq>
</data>
</react>
<react id='F3'>
<sample id='1445'/>
<data>
<tar id='18S'/>
<cq>16.27</cq>
</data>
</react>
<react id='F4'>
<sample id='1445'/>
<data>
<tar id='18S'/>
<cq>16.43</cq>
</data>
</react>
<react id='G3'>
<sample id='1558'/>
<data>
<tar id='18S'/>
<cq>15.25</cq>
</data>
</react>
<react id='G4'>
<sample id='1558'/>
<data>
<tar id='18S'/>
<cq>15.29</cq>
</data>
</react>
<react id='G1'>
<sample id='1560'/>
<data>
<tar id='18S'/>
<cq>15.62</cq>
</data>
</react>
<react id='G2'>
<sample id='1560'/>
<data>
<tar id='18S'/>
<cq>15.68</cq>
</data>
</react>
<react id='H3'>
<sample id='1641'/>
<data>
<tar id='18S'/>
<cq>16.87</cq>
</data>
</react>
<react id='H4'>
<sample id='1641'/>
<data>
<tar id='18S'/>
<cq>16.97</cq>
</data>
</react>
<react id='H5'>
<sample id='1684'/>
<data>
<tar id='18S'/>
<cq>16.04</cq>
</data>
</react>
<react id='H6'>
<sample id='1684'/>
<data>
<tar id='18S'/>
<cq>16.36</cq>
</data>
</react>
<react id='A3'>
<sample id='1699'/>
<data>
<tar id='18S'/>
<cq>15.26</cq>
</data>
</react>
<react id='A4'>
<sample id='1699'/>
<data>
<tar id='18S'/>
<cq>15.32</cq>
</data>
</react>
<react id='A5'>
<sample id='1864'/>
<data>
<tar id='18S'/>
<cq>16.12</cq>
</data>
</react>
<react id='A6'>
<sample id='1864'/>
<data>
<tar id='18S'/>
<cq>16.48</cq>
</data>
</react>
<react id='B3'>
<sample id='1869'/>
<data>
<tar id='18S'/>
<cq>15.31</cq>
</data>
</react>
<react id='B4'>
<sample id='1869'/>
<data>
<tar id='18S'/>
<cq>15.47</cq>
</data>
</react>
<react id='B5'>
<sample id='1889'/>
<data>
<tar id='18S'/>
<cq>15.09</cq>
</data>
</react>
<react id='B6'>
<sample id='1889'/>
<data>
<tar id='18S'/>
<cq>15.31</cq>
</data>
</react>
<react id='C5'>
<sample id='1905'/>
<data>
<tar id='18S'/>
<cq>16.26</cq>
</data>
</react>
<react id='C6'>
<sample id='1905'/>
<data>
<tar id='18S'/>
<cq>16.52</cq>
</data>
</react>
<react id='C3'>
<sample id='1965'/>
<data>
<tar id='18S'/>
<cq>15.41</cq>
</data>
</react>
<react id='C4'>
<sample id='1965'/>
<data>
<tar id='18S'/>
<cq>15.97</cq>
</data>
</react>
<react id='D3'>
<sample id='1995'/>
<data>
<tar id='18S'/>
<cq>15.08</cq>
</data>
</react>
<react id='D4'>
<sample id='1995'/>
<data>
<tar id='18S'/>
<cq>15.12</cq>
</data>
</react>
<react id='D5'>
<sample id='2056'/>
<data>
<tar id='18S'/>
<cq>16.50</cq>
</data>
</react>
<react id='D6'>
<sample id='2056'/>
<data>
<tar id='18S'/>
<cq>16.52</cq>
</data>
</react>
<react id='E5'>
<sample id='2140'/>
<data>
<tar id='18S'/>
<cq>16.96</cq>
</data>
</react>
<react id='E6'>
<sample id='2140'/>
<data>
<tar id='18S'/>
<cq>16.98</cq>
</data>
</react>
<react id='F5'>
<sample id='2362'/>
<data>
<tar id='18S'/>
<cq>16.97</cq>
</data>
</react>
<react id='F6'>
<sample id='2362'/>
<data>
<tar id='18S'/>
<cq>17.31</cq>
</data>
</react>
<react id='G5'>
<sample id='2425'/>
<data>
<tar id='18S'/>
<cq>16.56</cq>
</data>
</react>
<react id='G6'>
<sample id='2425'/>
<data>
<tar id='18S'/>
<cq>16.58</cq>
</data>
</react>
<react id='E9'>
<sample id='789'/>
<data>
<tar id='TUCR1'/>
<cq>27.40</cq>
</data>
</react>
<react id='E10'>
<sample id='789'/>
<data>
<tar id='TUCR1'/>
<cq>27.60</cq>
</data>
</react>
<react id='B7'>
<sample id='806'/>
<data>
<tar id='TUCR1'/>
<cq>28.09</cq>
</data>
</react>
<react id='B8'>
<sample id='806'/>
<data>
<tar id='TUCR1'/>
<cq>28.13</cq>
</data>
</react>
<react id='E7'>
<sample id='1276'/>
<data>
<tar id='TUCR1'/>
<cq>25.92</cq>
</data>
</react>
<react id='E8'>
<sample id='1276'/>
<data>
<tar id='TUCR1'/>
<cq>26.04</cq>
</data>
</react>
<react id='F9'>
<sample id='1445'/>
<data>
<tar id='TUCR1'/>
<cq>29.17</cq>
</data>
</react>
<react id='F10'>
<sample id='1445'/>
<data>
<tar id='TUCR1'/>
<cq>29.99</cq>
</data>
</react>
<react id='G9'>
<sample id='1558'/>
<data>
<tar id='TUCR1'/>
<cq>26.09</cq>
</data>
</react>
<react id='G10'>
<sample id='1558'/>
<data>
<tar id='TUCR1'/>
<cq>26.15</cq>
</data>
</react>
<react id='G7'>
<sample id='1560'/>
<data>
<tar id='TUCR1'/>
<cq>25.49</cq>
</data>
</react>
<react id='G8'>
<sample id='1560'/>
<data>
<tar id='TUCR1'/>
<cq>25.59</cq>
</data>
</react>
<react id='H9'>
<sample id='1641'/>
<data>
<tar id='TUCR1'/>
<cq>26.84</cq>
</data>
</react>
<react id='H10'>
<sample id='1641'/>
<data>
<tar id='TUCR1'/>
</data>
</react>
<react id='H11'>
<sample id='1684'/>
<data>
<tar id='TUCR1'/>
<cq>28.50</cq>
</data>
</react>
<react id='H12'>
<sample id='1684'/>
<data>
<tar id='TUCR1'/>
<cq>28.72</cq>
</data>
</react>
<react id='A9'>
<sample id='1699'/>
<data>
<tar id='TUCR1'/>
<cq>27.37</cq>
</data>
</react>
<react id='A10'>
<sample id='1699'/>
<data>
<tar id='TUCR1'/>
<cq>27.67</cq>
</data>
</react>
<react id='A11'>
<sample id='1864'/>
<data>
<tar id='TUCR1'/>
<cq>26.16</cq>
</data>
</react>
<react id='A12'>
<sample id='1864'/>
<data>
<tar id='TUCR1'/>
<cq>26.38</cq>
</data>
</react>
<react id='B9'>
<sample id='1869'/>
<data>
<tar id='TUCR1'/>
<cq>27.40</cq>
</data>
</react>
<react id='B10'>
<sample id='1869'/>
<data>
<tar id='TUCR1'/>
<cq>27.54</cq>
</data>
</react>
<react id='B11'>
<sample id='1889'/>
<data>
<tar id='TUCR1'/>
<cq>25.99</cq>
</data>
</react>
<react id='B12'>
<sample id='1889'/>
<data>
<tar id='TUCR1'/>
<cq>26.05</cq>
</data>
</react>
<react id='C11'>
<sample id='1905'/>
<data>
<tar id='TUCR1'/>
<cq>27.47</cq>
</data>
</react>
<react id='C12'>
<sample id='1905'/>
<data>
<tar id='TUCR1'/>
<cq>27.47</cq>
</data>
</react>
<react id='C9'>
<sample id='1965'/>
<data>
<tar id='TUCR1'/>
<cq>26.16</cq>
</data>
</react>
<react id='C10'>
<sample id='1965'/>
<data>
<tar id='TUCR1'/>
<cq>26.32</cq>
</data>
</react>
<react id='D9'>
<sample id='1995'/>
<data>
<tar id='TUCR1'/>
<cq>27.50</cq>
</data>
</react>
<react id='D10'>
<sample id='1995'/>
<data>
<tar id='TUCR1'/>
<cq>27.92</cq>
</data>
</react>
<react id='D11'>
<sample id='2056'/>
<data>
<tar id='TUCR1'/>
<cq>26.16</cq>
</data>
</react>
<react id='D12'>
<sample id='2056'/>
<data>
<tar id='TUCR1'/>
<cq>26.22</cq>
</data>
</react>
<react id='E11'>
<sample id='2140'/>
<data>
<tar id='TUCR1'/>
<cq>26.15</cq>
</data>
</react>
<react id='E12'>
<sample id='2140'/>
<data>
<tar id='TUCR1'/>
<cq>26.27</cq>
</data>
</react>
<react id='F11'>
<sample id='2362'/>
<data>
<tar id='TUCR1'/>
<cq>26.22</cq>
</data>
</react>
<react id='F12'>
<sample id='2362'/>
<data>
<tar id='TUCR1'/>
<cq>26.38</cq>
</data>
</react>
<react id='G11'>
<sample id='2425'/>
<data>
<tar id='TUCR1'/>
<cq>29.63</cq>
</data>
</react>
<react id='G12'>
<sample id='2425'/>
<data>
<tar id='TUCR1'/>
<cq>29.87</cq>
</data>
</react>
</run>
<run id='run002'>
<instrument>RealPlex4 system (Eppendorf, Hamburg, Germany</instrument>
<dataCollectionSoftware>
<name>RealPlex</name>
<version>2.0</version>
</dataCollectionSoftware>
<backgroundDeterminationMethod>Noiseband</backgroundDeterminationMethod>
<cqDetectionMethod>automated threshold and baseline settings</cqDetectionMethod>
<pcrFormat>free format</pcrFormat>
<react id='E4'>
<sample id='789'/>
<data>
<tar id='TUCR2'/>
<cq>25.39</cq>
</data>
</react>
<react id='E3'>
<sample id='789'/>
<data>
<tar id='TUCR2'/>
<cq>27.81</cq>
</data>
</react>
<react id='B2'>
<sample id='806'/>
<data>
<tar id='TUCR2'/>
<cq>24.98</cq>
</data>
</react>
<react id='B1'>
<sample id='806'/>
<data>
<tar id='TUCR2'/>
<cq>25.23</cq>
</data>
</react>
<react id='E1'>
<sample id='1276'/>
<data>
<tar id='TUCR2'/>
<cq>23.60</cq>
</data>
</react>
<react id='E2'>
<sample id='1276'/>
<data>
<tar id='TUCR2'/>
<cq>24.75</cq>
</data>
</react>
<react id='F4'>
<sample id='1445'/>
<data>
<tar id='TUCR2'/>
<cq>26.51</cq>
</data>
</react>
<react id='F3'>
<sample id='1445'/>
<data>
<tar id='TUCR2'/>
<cq>28.19</cq>
</data>
</react>
<react id='G4'>
<sample id='1558'/>
<data>
<tar id='TUCR2'/>
<cq>28.07</cq>
</data>
</react>
<react id='G3'>
<sample id='1558'/>
<data>
<tar id='TUCR2'/>
</data>
</react>
<react id='G2'>
<sample id='1560'/>
<data>
<tar id='TUCR2'/>
<cq>25.69</cq>
</data>
</react>
<react id='G1'>
<sample id='1560'/>
<data>
<tar id='TUCR2'/>
</data>
</react>
<react id='H4'>
<sample id='1641'/>
<data>
<tar id='TUCR2'/>
<cq>25.55</cq>
</data>
</react>
<react id='H3'>
<sample id='1641'/>
<data>
<tar id='TUCR2'/>
<cq>28.86</cq>
</data>
</react>
<react id='H6'>
<sample id='1684'/>
<data>
<tar id='TUCR2'/>
<cq>24.90</cq>
</data>
</react>
<react id='H5'>
<sample id='1684'/>
<data>
<tar id='TUCR2'/>
<cq>28.54</cq>
</data>
</react>
<react id='A4'>
<sample id='1699'/>
<data>
<tar id='TUCR2'/>
<cq>24.54</cq>
</data>
</react>
<react id='A3'>
<sample id='1699'/>
<data>
<tar id='TUCR2'/>
<cq>31.42</cq>
</data>
</react>
<react id='A6'>
<sample id='1864'/>
<data>
<tar id='TUCR2'/>
<cq>31.20</cq>
</data>
</react>
<react id='A5'>
<sample id='1864'/>
<data>
<tar id='TUCR2'/>
<cq>31.73</cq>
</data>
</react>
<react id='B4'>
<sample id='1869'/>
<data>
<tar id='TUCR2'/>
<cq>24.21</cq>
</data>
</react>
<react id='B3'>
<sample id='1869'/>
<data>
<tar id='TUCR2'/>
<cq>30.99</cq>
</data>
</react>
<react id='B6'>
<sample id='1889'/>
<data>
<tar id='TUCR2'/>
<cq>24.08</cq>
</data>
</react>
<react id='B5'>
<sample id='1889'/>
<data>
<tar id='TUCR2'/>
<cq>24.15</cq>
</data>
</react>
<react id='C5'>
<sample id='1905'/>
<data>
<tar id='TUCR2'/>
<cq>23.56</cq>
</data>
</react>
<react id='C6'>
<sample id='1905'/>
<data>
<tar id='TUCR2'/>
<cq>33.33</cq>
</data>
</react>
<react id='C3'>
<sample id='1965'/>
<data>
<tar id='TUCR2'/>
<cq>28.13</cq>
</data>
</react>
<react id='C4'>
<sample id='1965'/>
<data>
<tar id='TUCR2'/>
<cq>32.91</cq>
</data>
</react>
<react id='D4'>
<sample id='1995'/>
<data>
<tar id='TUCR2'/>
<cq>27.81</cq>
</data>
</react>
<react id='D3'>
<sample id='1995'/>
<data>
<tar id='TUCR2'/>
<cq>30.34</cq>
</data>
</react>
<react id='D5'>
<sample id='2056'/>
<data>
<tar id='TUCR2'/>
<cq>29.76</cq>
</data>
</react>
<react id='D6'>
<sample id='2056'/>
<data>
<tar id='TUCR2'/>
<cq>30.92</cq>
</data>
</react>
<react id='E6'>
<sample id='2140'/>
<data>
<tar id='TUCR2'/>
<cq>23.55</cq>
</data>
</react>
<react id='E5'>
<sample id='2140'/>
<data>
<tar id='TUCR2'/>
<cq>24.11</cq>
</data>
</react>
<react id='F5'>
<sample id='2362'/>
<data>
<tar id='TUCR2'/>
<cq>23.43</cq>
</data>
</react>
<react id='F6'>
<sample id='2362'/>
<data>
<tar id='TUCR2'/>
</data>
</react>
<react id='G5'>
<sample id='2425'/>
<data>
<tar id='TUCR2'/>
<cq>25.72</cq>
</data>
</react>
<react id='G6'>
<sample id='2425'/>
<data>
<tar id='TUCR2'/>
</data>
</react>
<react id='E9'>
<sample id='789'/>
<data>
<tar id='TUCR3'/>
<cq>30.80</cq>
</data>
</react>
<react id='E10'>
<sample id='789'/>
<data>
<tar id='TUCR3'/>
<cq>31.96</cq>
</data>
</react>
<react id='B7'>
<sample id='806'/>
<data>
<tar id='TUCR3'/>
<cq>28.46</cq>
</data>
</react>
<react id='B8'>
<sample id='806'/>
<data>
<tar id='TUCR3'/>
<cq>29.80</cq>
</data>
</react>
<react id='E7'>
<sample id='1276'/>
<data>
<tar id='TUCR3'/>
<cq>29.29</cq>
</data>
</react>
<react id='E8'>
<sample id='1276'/>
<data>
<tar id='TUCR3'/>
<cq>29.57</cq>
</data>
</react>
<react id='F9'>
<sample id='1445'/>
<data>
<tar id='TUCR3'/>
<cq>28.76</cq>
</data>
</react>
<react id='F10'>
<sample id='1445'/>
<data>
<tar id='TUCR3'/>
<cq>29.00</cq>
</data>
</react>
<react id='G9'>
<sample id='1558'/>
<data>
<tar id='TUCR3'/>
<cq>28.54</cq>
</data>
</react>
<react id='G10'>
<sample id='1558'/>
<data>
<tar id='TUCR3'/>
<cq>28.66</cq>
</data>
</react>
<react id='G7'>
<sample id='1560'/>
<data>
<tar id='TUCR3'/>
<cq>33.49</cq>
</data>
</react>
<react id='G8'>
<sample id='1560'/>
<data>
<tar id='TUCR3'/>
</data>
</react>
<react id='H9'>
<sample id='1641'/>
<data>
<tar id='TUCR3'/>
<cq>28.21</cq>
</data>
</react>
<react id='H10'>
<sample id='1641'/>
<data>
<tar id='TUCR3'/>
<cq>29.05</cq>
</data>
</react>
<react id='H11'>
<sample id='1684'/>
<data>
<tar id='TUCR3'/>
<cq>31.98</cq>
</data>
</react>
<react id='H12'>
<sample id='1684'/>
<data>
<tar id='TUCR3'/>
<cq>32.72</cq>
</data>
</react>
<react id='A9'>
<sample id='1699'/>
<data>
<tar id='TUCR3'/>
<cq>32.60</cq>
</data>
</react>
<react id='A10'>
<sample id='1699'/>
<data>
<tar id='TUCR3'/>
</data>
</react>
<react id='A11'>
<sample id='1864'/>
<data>
<tar id='TUCR3'/>
<cq>32.50</cq>
</data>
</react>
<react id='A12'>
<sample id='1864'/>
<data>
<tar id='TUCR3'/>
<cq>32.66</cq>
</data>
</react>
<react id='B9'>
<sample id='1869'/>
<data>
<tar id='TUCR3'/>
<cq>31.77</cq>
</data>
</react>
<react id='B10'>
<sample id='1869'/>
<data>
<tar id='TUCR3'/>
<cq>31.85</cq>
</data>
</react>
<react id='B11'>
<sample id='1889'/>
<data>
<tar id='TUCR3'/>
<cq>28.86</cq>
</data>
</react>
<react id='B12'>
<sample id='1889'/>
<data>
<tar id='TUCR3'/>
<cq>29.12</cq>
</data>
</react>
<react id='C11'>
<sample id='1905'/>
<data>
<tar id='TUCR3'/>
<cq>25.88</cq>
</data>
</react>
<react id='C12'>
<sample id='1905'/>
<data>
<tar id='TUCR3'/>
<cq>25.90</cq>
</data>
</react>
<react id='C9'>
<sample id='1965'/>
<data>
<tar id='TUCR3'/>
<cq>31.24</cq>
</data>
</react>
<react id='C10'>
<sample id='1965'/>
<data>
<tar id='TUCR3'/>
<cq>31.58</cq>
</data>
</react>
<react id='D9'>
<sample id='1995'/>
<data>
<tar id='TUCR3'/>
<cq>30.94</cq>
</data>
</react>
<react id='D10'>
<sample id='1995'/>
<data>
<tar id='TUCR3'/>
<cq>30.98</cq>
</data>
</react>
<react id='D11'>
<sample id='2056'/>
<data>
<tar id='TUCR3'/>
<cq>31.53</cq>
</data>
</react>
<react id='D12'>
<sample id='2056'/>
<data>
<tar id='TUCR3'/>
<cq>31.97</cq>
</data>
</react>
<react id='E11'>
<sample id='2140'/>
<data>
<tar id='TUCR3'/>
<cq>27.65</cq>
</data>
</react>
<react id='E12'>
<sample id='2140'/>
<data>
<tar id='TUCR3'/>
<cq>28.01</cq>
</data>
</react>
<react id='F11'>
<sample id='2362'/>
<data>
<tar id='TUCR3'/>
<cq>27.82</cq>
</data>
</react>
<react id='F12'>
<sample id='2362'/>
<data>
<tar id='TUCR3'/>
<cq>27.90</cq>
</data>
</react>
<react id='G11'>
<sample id='2425'/>
<data>
<tar id='TUCR3'/>
<cq>32.77</cq>
</data>
</react>
<react id='G12'>
<sample id='2425'/>
<data>
<tar id='TUCR3'/>
<cq>33.63</cq>
</data>
</react>
</run>
<run id='run003'>
<instrument>RealPlex4 system (Eppendorf, Hamburg, Germany</instrument>
<dataCollectionSoftware>
<name>RealPlex</name>
<version>2.0</version>
</dataCollectionSoftware>
<backgroundDeterminationMethod>Noiseband</backgroundDeterminationMethod>
<cqDetectionMethod>automated threshold and baseline settings</cqDetectionMethod>
<pcrFormat>free format</pcrFormat>
<react id='E4'>
<sample id='789'/>
<data>
<tar id='TUCR4'/>
<cq>26.83</cq>
</data>
</react>
<react id='E3'>
<sample id='789'/>
<data>
<tar id='TUCR4'/>
<cq>27.21</cq>
</data>
</react>
<react id='B2'>
<sample id='806'/>
<data>
<tar id='TUCR4'/>
<cq>23.50</cq>
</data>
</react>
<react id='B1'>
<sample id='806'/>
<data>
<tar id='TUCR4'/>
<cq>23.66</cq>
</data>
</react>
<react id='E1'>
<sample id='1276'/>
<data>
<tar id='TUCR4'/>
<cq>24.05</cq>
</data>
</react>
<react id='E2'>
<sample id='1276'/>
<data>
<tar id='TUCR4'/>
<cq>24.31</cq>
</data>
</react>
<react id='F4'>
<sample id='1445'/>
<data>
<tar id='TUCR4'/>
<cq>26.46</cq>
</data>
</react>
<react id='F3'>
<sample id='1445'/>
<data>
<tar id='TUCR4'/>
<cq>26.70</cq>
</data>
</react>
<react id='G4'>
<sample id='1558'/>
<data>
<tar id='TUCR4'/>
<cq>24.67</cq>
</data>
</react>
<react id='G3'>
<sample id='1558'/>
<data>
<tar id='TUCR4'/>
<cq>24.85</cq>
</data>
</react>
<react id='G2'>
<sample id='1560'/>
<data>
<tar id='TUCR4'/>
<cq>32.18</cq>
</data>
</react>
<react id='G1'>
<sample id='1560'/>
<data>
<tar id='TUCR4'/>
<cq>32.54</cq>
</data>
</react>
<react id='H4'>
<sample id='1641'/>
<data>
<tar id='TUCR4'/>
<cq>24.54</cq>
</data>
</react>
<react id='H3'>
<sample id='1641'/>
<data>
<tar id='TUCR4'/>
<cq>24.58</cq>
</data>
</react>
<react id='H6'>
<sample id='1684'/>
<data>
<tar id='TUCR4'/>
<cq>26.53</cq>
</data>
</react>
<react id='H5'>
<sample id='1684'/>
<data>
<tar id='TUCR4'/>
<cq>26.53</cq>
</data>
</react>
<react id='A4'>
<sample id='1699'/>
<data>
<tar id='TUCR4'/>
<cq>23.90</cq>
</data>
</react>
<react id='A3'>
<sample id='1699'/>
<data>
<tar id='TUCR4'/>
<cq>23.92</cq>
</data>
</react>
<react id='A6'>
<sample id='1864'/>
<data>
<tar id='TUCR4'/>
<cq>26.55</cq>
</data>
</react>
<react id='A5'>
<sample id='1864'/>
<data>
<tar id='TUCR4'/>
<cq>26.61</cq>
</data>
</react>
<react id='B4'>
<sample id='1869'/>
<data>
<tar id='TUCR4'/>
<cq>25.82</cq>
</data>
</react>
<react id='B3'>
<sample id='1869'/>
<data>
<tar id='TUCR4'/>
<cq>25.88</cq>
</data>
</react>
<react id='B6'>
<sample id='1889'/>
<data>
<tar id='TUCR4'/>
<cq>22.37</cq>
</data>
</react>
<react id='B5'>
<sample id='1889'/>
<data>
<tar id='TUCR4'/>
<cq>22.41</cq>
</data>
</react>
<react id='C5'>
<sample id='1905'/>
<data>
<tar id='TUCR4'/>
<cq>21.87</cq>
</data>
</react>
<react id='C6'>
<sample id='1905'/>
<data>
<tar id='TUCR4'/>
<cq>22.03</cq>
</data>
</react>
<react id='C3'>
<sample id='1965'/>
<data>
<tar id='TUCR4'/>
<cq>25.65</cq>
</data>
</react>
<react id='C4'>
<sample id='1965'/>
<data>
<tar id='TUCR4'/>
<cq>25.67</cq>
</data>
</react>
<react id='D4'>
<sample id='1995'/>
<data>
<tar id='TUCR4'/>
<cq>24.91</cq>
</data>
</react>
<react id='D3'>
<sample id='1995'/>
<data>
<tar id='TUCR4'/>
<cq>24.99</cq>
</data>
</react>
<react id='D5'>
<sample id='2056'/>
<data>
<tar id='TUCR4'/>
<cq>26.13</cq>
</data>
</react>
<react id='D6'>
<sample id='2056'/>
<data>
<tar id='TUCR4'/>
<cq>26.23</cq>
</data>
</react>
<react id='E6'>
<sample id='2140'/>
<data>
<tar id='TUCR4'/>
<cq>22.48</cq>
</data>
</react>
<react id='E5'>
<sample id='2140'/>
<data>
<tar id='TUCR4'/>
<cq>22.54</cq>
</data>
</react>
<react id='F5'>
<sample id='2362'/>
<data>
<tar id='TUCR4'/>
<cq>21.73</cq>
</data>
</react>
<react id='F6'>
<sample id='2362'/>
<data>
<tar id='TUCR4'/>
<cq>21.97</cq>
</data>
</react>
<react id='G5'>
<sample id='2425'/>
<data>
<tar id='TUCR4'/>
<cq>26.53</cq>
</data>
</react>
<react id='G6'>
<sample id='2425'/>
<data>
<tar id='TUCR4'/>
<cq>26.61</cq>
</data>
</react>
<react id='E9'>
<sample id='789'/>
<data>
<tar id='TUCR5'/>
<cq>40.00</cq>
</data>
</react>
<react id='E10'>
<sample id='789'/>
<data>
<tar id='TUCR5'/>
<cq>40.00</cq>
</data>
</react>
<react id='B7'>
<sample id='806'/>
<data>
<tar id='TUCR5'/>
<cq>25.69</cq>
</data>
</react>
<react id='B8'>
<sample id='806'/>
<data>
<tar id='TUCR5'/>
<cq>25.79</cq>
</data>
</react>
<react id='E7'>
<sample id='1276'/>
<data>
<tar id='TUCR5'/>
<cq>30.44</cq>
</data>
</react>
<react id='E8'>
<sample id='1276'/>
<data>
<tar id='TUCR5'/>
</data>
</react>
<react id='F9'>
<sample id='1445'/>
<data>
<tar id='TUCR5'/>
<cq>26.19</cq>
</data>
</react>
<react id='F10'>
<sample id='1445'/>
<data>
<tar id='TUCR5'/>
<cq>26.33</cq>
</data>
</react>
<react id='G9'>
<sample id='1558'/>
<data>
<tar id='TUCR5'/>
<cq>31.28</cq>
</data>
</react>
<react id='G10'>
<sample id='1558'/>
<data>
<tar id='TUCR5'/>
<cq>31.54</cq>
</data>
</react>
<react id='G7'>
<sample id='1560'/>
<data>
<tar id='TUCR5'/>
<cq>40.00</cq>
</data>
</react>
<react id='G8'>
<sample id='1560'/>
<data>
<tar id='TUCR5'/>
<cq>40.00</cq>
</data>
</react>
<react id='H9'>
<sample id='1641'/>
<data>
<tar id='TUCR5'/>
<cq>26.59</cq>
</data>
</react>
<react id='H10'>
<sample id='1641'/>
<data>
<tar id='TUCR5'/>
<cq>26.83</cq>
</data>
</react>
<react id='H11'>
<sample id='1684'/>
<data>
<tar id='TUCR5'/>
<cq>30.55</cq>
</data>
</react>
<react id='H12'>
<sample id='1684'/>
<data>
<tar id='TUCR5'/>
<cq>31.47</cq>
</data>
</react>
<react id='A9'>
<sample id='1699'/>
<data>
<tar id='TUCR5'/>
<cq>32.33</cq>
</data>
</react>
<react id='A10'>
<sample id='1699'/>
<data>
<tar id='TUCR5'/>
</data>
</react>
<react id='A11'>
<sample id='1864'/>
<data>
<tar id='TUCR5'/>
<cq>33.28</cq>
</data>
</react>
<react id='A12'>
<sample id='1864'/>
<data>
<tar id='TUCR5'/>
</data>
</react>
<react id='B9'>
<sample id='1869'/>
<data>
<tar id='TUCR5'/>
<cq>40.00</cq>
</data>
</react>
<react id='B10'>
<sample id='1869'/>
<data>
<tar id='TUCR5'/>
<cq>40.00</cq>
</data>
</react>
<react id='B11'>
<sample id='1889'/>
<data>
<tar id='TUCR5'/>
<cq>30.00</cq>
</data>
</react>
<react id='B12'>
<sample id='1889'/>
<data>
<tar id='TUCR5'/>
<cq>31.10</cq>
</data>
</react>
<react id='C11'>
<sample id='1905'/>
<data>
<tar id='TUCR5'/>
<cq>24.73</cq>
</data>
</react>
<react id='C12'>
<sample id='1905'/>
<data>
<tar id='TUCR5'/>
<cq>24.77</cq>
</data>
</react>
<react id='C9'>
<sample id='1965'/>
<data>
<tar id='TUCR5'/>
<cq>40.00</cq>
</data>
</react>
<react id='C10'>
<sample id='1965'/>
<data>
<tar id='TUCR5'/>
<cq>40.00</cq>
</data>
</react>
<react id='D9'>
<sample id='1995'/>
<data>
<tar id='TUCR5'/>
<cq>31.86</cq>
</data>
</react>
<react id='D10'>
<sample id='1995'/>
<data>
<tar id='TUCR5'/>
</data>
</react>
<react id='D11'>
<sample id='2056'/>
<data>
<tar id='TUCR5'/>
<cq>40.00</cq>
</data>
</react>
<react id='D12'>
<sample id='2056'/>
<data>
<tar id='TUCR5'/>
<cq>40.00</cq>
</data>
</react>
<react id='E11'>
<sample id='2140'/>
<data>
<tar id='TUCR5'/>
<cq>29.31</cq>
</data>
</react>
<react id='E12'>
<sample id='2140'/>
<data>
<tar id='TUCR5'/>
<cq>30.49</cq>
</data>
</react>
<react id='F11'>
<sample id='2362'/>
<data>
<tar id='TUCR5'/>
<cq>29.07</cq>
</data>
</react>
<react id='F12'>
<sample id='2362'/>
<data>
<tar id='TUCR5'/>
<cq>29.15</cq>
</data>
</react>
<react id='G11'>
<sample id='2425'/>
<data>
<tar id='TUCR5'/>
<cq>40.00</cq>
</data>
</react>
<react id='G12'>
<sample id='2425'/>
<data>
<tar id='TUCR5'/>
<cq>40.00</cq>
</data>
</react>
</run>
<run id='run004'>
<instrument>RealPlex4 system (Eppendorf, Hamburg, Germany</instrument>
<dataCollectionSoftware>
<name>RealPlex</name>
<version>2.0</version>
</dataCollectionSoftware>
<backgroundDeterminationMethod>Noiseband</backgroundDeterminationMethod>
<cqDetectionMethod>automated threshold and baseline settings</cqDetectionMethod>
<pcrFormat>free format</pcrFormat>
<react id='E4'>
<sample id='789'/>
<data>
<tar id='TUCR6'/>
<cq>33.63</cq>
</data>
</react>
<react id='E3'>
<sample id='789'/>
<data>
<tar id='TUCR6'/>
<cq>34.45</cq>
</data>
</react>
<react id='B2'>
<sample id='806'/>
<data>
<tar id='TUCR6'/>
<cq>28.91</cq>
</data>
</react>
<react id='B1'>
<sample id='806'/>
<data>
<tar id='TUCR6'/>
<cq>29.13</cq>
</data>
</react>
<react id='E1'>
<sample id='1276'/>
<data>
<tar id='TUCR6'/>
<cq>28.36</cq>
</data>
</react>
<react id='E2'>
<sample id='1276'/>
<data>
<tar id='TUCR6'/>
<cq>28.96</cq>
</data>
</react>
<react id='F4'>
<sample id='1445'/>
<data>
<tar id='TUCR6'/>
<cq>31.04</cq>
</data>
</react>
<react id='F3'>
<sample id='1445'/>
<data>
<tar id='TUCR6'/>
<cq>32.48</cq>
</data>
</react>
<react id='G4'>
<sample id='1558'/>
<data>
<tar id='TUCR6'/>
<cq>29.43</cq>
</data>
</react>
<react id='G3'>
<sample id='1558'/>
<data>
<tar id='TUCR6'/>
<cq>30.47</cq>
</data>
</react>
<react id='G2'>
<sample id='1560'/>
<data>
<tar id='TUCR6'/>
<cq>34.41</cq>
</data>
</react>
<react id='G1'>
<sample id='1560'/>
<data>
<tar id='TUCR6'/>
<cq>34.63</cq>
</data>
</react>
<react id='H4'>
<sample id='1641'/>
<data>
<tar id='TUCR6'/>
<cq>28.14</cq>
</data>
</react>
<react id='H3'>
<sample id='1641'/>
<data>
<tar id='TUCR6'/>
<cq>28.40</cq>
</data>
</react>
<react id='H6'>
<sample id='1684'/>
<data>
<tar id='TUCR6'/>
<cq>31.39</cq>
</data>
</react>
<react id='H5'>
<sample id='1684'/>
<data>
<tar id='TUCR6'/>
<cq>31.87</cq>
</data>
</react>
<react id='A4'>
<sample id='1699'/>
<data>
<tar id='TUCR6'/>
<cq>31.56</cq>
</data>
</react>
<react id='A3'>
<sample id='1699'/>
<data>
<tar id='TUCR6'/>
</data>
</react>
<react id='A6'>
<sample id='1864'/>
<data>
<tar id='TUCR6'/>
<cq>30.77</cq>
</data>
</react>
<react id='A5'>
<sample id='1864'/>
<data>
<tar id='TUCR6'/>
<cq>31.35</cq>
</data>
</react>
<react id='B4'>
<sample id='1869'/>
<data>
<tar id='TUCR6'/>
<cq>33.42</cq>
</data>
</react>
<react id='B3'>
<sample id='1869'/>
<data>
<tar id='TUCR6'/>
</data>
</react>
<react id='B6'>
<sample id='1889'/>
<data>
<tar id='TUCR6'/>
<cq>25.98</cq>
</data>
</react>
<react id='B5'>
<sample id='1889'/>
<data>
<tar id='TUCR6'/>
<cq>26.24</cq>
</data>
</react>
<react id='C5'>
<sample id='1905'/>
<data>
<tar id='TUCR6'/>
<cq>26.47</cq>
</data>
</react>
<react id='C6'>
<sample id='1905'/>
<data>
<tar id='TUCR6'/>
<cq>27.23</cq>
</data>
</react>
<react id='C3'>
<sample id='1965'/>
<data>
<tar id='TUCR6'/>
<cq>32.11</cq>
</data>
</react>
<react id='C4'>
<sample id='1965'/>
<data>
<tar id='TUCR6'/>
<cq>32.85</cq>
</data>
</react>
<react id='D4'>
<sample id='1995'/>
<data>
<tar id='TUCR6'/>
<cq>25.83</cq>
</data>
</react>
<react id='D3'>
<sample id='1995'/>
<data>
<tar id='TUCR6'/>
<cq>26.07</cq>
</data>
</react>
<react id='D5'>
<sample id='2056'/>
<data>
<tar id='TUCR6'/>
<cq>32.33</cq>
</data>
</react>
<react id='D6'>
<sample id='2056'/>
<data>
<tar id='TUCR6'/>
<cq>33.13</cq>
</data>
</react>
<react id='E6'>
<sample id='2140'/>
<data>
<tar id='TUCR6'/>
<cq>26.30</cq>
</data>
</react>
<react id='E5'>
<sample id='2140'/>
<data>
<tar id='TUCR6'/>
<cq>26.84</cq>
</data>
</react>
<react id='F5'>
<sample id='2362'/>
<data>
<tar id='TUCR6'/>
<cq>26.87</cq>
</data>
</react>
<react id='F6'>
<sample id='2362'/>
<data>
<tar id='TUCR6'/>
<cq>27.09</cq>
</data>
</react>
<react id='G5'>
<sample id='2425'/>
<data>
<tar id='TUCR6'/>
<cq>31.39</cq>
</data>
</react>
<react id='G6'>
<sample id='2425'/>
<data>
<tar id='TUCR6'/>
<cq>31.91</cq>
</data>
</react>
<react id='E9'>
<sample id='789'/>
<data>
<tar id='TUCR7'/>
<cq>32.54</cq>
</data>
</react>
<react id='E10'>
<sample id='789'/>
<data>
<tar id='TUCR7'/>
<cq>35.12</cq>
</data>
</react>
<react id='B7'>
<sample id='806'/>
<data>
<tar id='TUCR7'/>
<cq>26.85</cq>
</data>
</react>
<react id='B8'>
<sample id='806'/>
<data>
<tar id='TUCR7'/>
<cq>26.89</cq>
</data>
</react>
<react id='E7'>
<sample id='1276'/>
<data>
<tar id='TUCR7'/>
<cq>27.13</cq>
</data>
</react>
<react id='E8'>
<sample id='1276'/>
<data>
<tar id='TUCR7'/>
<cq>27.39</cq>
</data>
</react>
<react id='F9'>
<sample id='1445'/>
<data>
<tar id='TUCR7'/>
<cq>28.93</cq>
</data>
</react>
<react id='F10'>
<sample id='1445'/>
<data>
<tar id='TUCR7'/>
<cq>28.97</cq>
</data>
</react>
<react id='G9'>
<sample id='1558'/>
<data>
<tar id='TUCR7'/>
<cq>28.65</cq>
</data>
</react>
<react id='G10'>
<sample id='1558'/>
<data>
<tar id='TUCR7'/>
<cq>28.85</cq>
</data>
</react>
<react id='G7'>
<sample id='1560'/>
<data>
<tar id='TUCR7'/>
<cq>40.00</cq>
</data>
</react>
<react id='G8'>
<sample id='1560'/>
<data>
<tar id='TUCR7'/>
<cq>40</cq>
</data>
</react>
<react id='H9'>
<sample id='1641'/>
<data>
<tar id='TUCR7'/>
<cq>28.37</cq>
</data>
</react>
<react id='H10'>
<sample id='1641'/>
<data>
<tar id='TUCR7'/>
<cq>28.41</cq>
</data>
</react>
<react id='H11'>
<sample id='1684'/>
<data>
<tar id='TUCR7'/>
<cq>29.29</cq>
</data>
</react>
<react id='H12'>
<sample id='1684'/>
<data>
<tar id='TUCR7'/>
<cq>29.31</cq>
</data>
</react>
<react id='A9'>
<sample id='1699'/>
<data>
<tar id='TUCR7'/>
<cq>32.84</cq>
</data>
</react>
<react id='A10'>
<sample id='1699'/>
<data>
<tar id='TUCR7'/>
<cq>33.00</cq>
</data>
</react>
<react id='A11'>
<sample id='1864'/>
<data>
<tar id='TUCR7'/>
<cq>30.91</cq>
</data>
</react>
<react id='A12'>
<sample id='1864'/>
<data>
<tar id='TUCR7'/>
<cq>31.01</cq>
</data>
</react>
<react id='B9'>
<sample id='1869'/>
<data>
<tar id='TUCR7'/>
<cq>27.33</cq>
</data>
</react>
<react id='B10'>
<sample id='1869'/>
<data>
<tar id='TUCR7'/>
<cq>27.69</cq>
</data>
</react>
<react id='B11'>
<sample id='1889'/>
<data>
<tar id='TUCR7'/>
<cq>25.70</cq>
</data>
</react>
<react id='B12'>
<sample id='1889'/>
<data>
<tar id='TUCR7'/>
<cq>25.88</cq>
</data>
</react>
<react id='C11'>
<sample id='1905'/>
<data>
<tar id='TUCR7'/>
<cq>25.71</cq>
</data>
</react>
<react id='C12'>
<sample id='1905'/>
<data>
<tar id='TUCR7'/>
<cq>26.17</cq>
</data>
</react>
<react id='C9'>
<sample id='1965'/>
<data>
<tar id='TUCR7'/>
<cq>31.55</cq>
</data>
</react>
<react id='C10'>
<sample id='1965'/>
<data>
<tar id='TUCR7'/>
<cq>32.45</cq>
</data>
</react>
<react id='D9'>
<sample id='1995'/>
<data>
<tar id='TUCR7'/>
<cq>27.51</cq>
</data>
</react>
<react id='D10'>
<sample id='1995'/>
<data>
<tar id='TUCR7'/>
<cq>27.83</cq>
</data>
</react>
<react id='D11'>
<sample id='2056'/>
<data>
<tar id='TUCR7'/>
<cq>31.76</cq>
</data>
</react>
<react id='D12'>
<sample id='2056'/>
<data>
<tar id='TUCR7'/>
<cq>32.98</cq>
</data>
</react>
<react id='E11'>
<sample id='2140'/>
<data>
<tar id='TUCR7'/>
<cq>28.21</cq>
</data>
</react>
<react id='E12'>
<sample id='2140'/>
<data>
<tar id='TUCR7'/>
<cq>28.45</cq>
</data>
</react>
<react id='F11'>
<sample id='2362'/>
<data>
<tar id='TUCR7'/>
<cq>27.16</cq>
</data>
</react>
<react id='F12'>
<sample id='2362'/>
<data>
<tar id='TUCR7'/>
<cq>27.26</cq>
</data>
</react>
<react id='G11'>
<sample id='2425'/>
<data>
<tar id='TUCR7'/>
<cq>29.96</cq>
</data>
</react>
<react id='G12'>
<sample id='2425'/>
<data>
<tar id='TUCR7'/>
<cq>30.00</cq>
</data>
</react>
</run>
<run id='run005'>
<instrument>RealPlex4 system (Eppendorf, Hamburg, Germany</instrument>
<dataCollectionSoftware>
<name>RealPlex</name>
<version>2.0</version>
</dataCollectionSoftware>
<backgroundDeterminationMethod>Noiseband</backgroundDeterminationMethod>
<cqDetectionMethod>automated threshold and baseline settings</cqDetectionMethod>
<pcrFormat>free format</pcrFormat>
<react id='E4'>
<sample id='789'/>
<data>
<tar id='TUCR8'/>
<cq>40.00</cq>
</data>
</react>
<react id='E3'>
<sample id='789'/>
<data>
<tar id='TUCR8'/>
<cq>40.00</cq>
</data>
</react>
<react id='B2'>
<sample id='806'/>
<data>
<tar id='TUCR8'/>
<cq>23.90</cq>
</data>
</react>
<react id='B1'>
<sample id='806'/>
<data>
<tar id='TUCR8'/>
<cq>23.96</cq>
</data>
</react>
<react id='E1'>
<sample id='1276'/>
<data>
<tar id='TUCR8'/>
<cq>22.36</cq>
</data>
</react>
<react id='E2'>
<sample id='1276'/>
<data>
<tar id='TUCR8'/>
<cq>22.42</cq>
</data>
</react>
<react id='F4'>
<sample id='1445'/>
<data>
<tar id='TUCR8'/>
<cq>26.81</cq>
</data>
</react>
<react id='F3'>
<sample id='1445'/>
<data>
<tar id='TUCR8'/>
<cq>27.29</cq>
</data>
</react>
<react id='G4'>
<sample id='1558'/>
<data>
<tar id='TUCR8'/>
<cq>26.01</cq>
</data>
</react>
<react id='G3'>
<sample id='1558'/>
<data>
<tar id='TUCR8'/>
<cq>26.11</cq>
</data>
</react>
<react id='G2'>
<sample id='1560'/>
<data>
<tar id='TUCR8'/>
<cq>31.82</cq>
</data>
</react>
<react id='G1'>
<sample id='1560'/>
<data>
<tar id='TUCR8'/>
</data>
</react>
<react id='H4'>
<sample id='1641'/>
<data>
<tar id='TUCR8'/>
<cq>23.13</cq>
</data>
</react>
<react id='H3'>
<sample id='1641'/>
<data>
<tar id='TUCR8'/>
<cq>23.31</cq>
</data>
</react>
<react id='H6'>
<sample id='1684'/>
<data>
<tar id='TUCR8'/>
<cq>25.25</cq>
</data>
</react>
<react id='H5'>
<sample id='1684'/>
<data>
<tar id='TUCR8'/>
<cq>25.31</cq>
</data>
</react>
<react id='A4'>
<sample id='1699'/>
<data>
<tar id='TUCR8'/>
<cq>23.57</cq>
</data>
</react>
<react id='A3'>
<sample id='1699'/>
<data>
<tar id='TUCR8'/>
<cq>23.83</cq>
</data>
</react>
<react id='A6'>
<sample id='1864'/>
<data>
<tar id='TUCR8'/>
<cq>27.68</cq>
</data>
</react>
<react id='A5'>
<sample id='1864'/>
<data>
<tar id='TUCR8'/>
<cq>27.80</cq>
</data>
</react>
<react id='B4'>
<sample id='1869'/>
<data>
<tar id='TUCR8'/>
<cq>26.60</cq>
</data>
</react>
<react id='B3'>
<sample id='1869'/>
<data>
<tar id='TUCR8'/>
<cq>26.86</cq>
</data>
</react>
<react id='B6'>
<sample id='1889'/>
<data>
<tar id='TUCR8'/>
<cq>22.03</cq>
</data>
</react>
<react id='B5'>
<sample id='1889'/>
<data>
<tar id='TUCR8'/>
<cq>22.29</cq>
</data>
</react>
<react id='C5'>
<sample id='1905'/>
<data>
<tar id='TUCR8'/>
<cq>20.60</cq>
</data>
</react>
<react id='C6'>
<sample id='1905'/>
<data>
<tar id='TUCR8'/>
<cq>21.00</cq>
</data>
</react>
<react id='C3'>
<sample id='1965'/>
<data>
<tar id='TUCR8'/>
<cq>25.34</cq>
</data>
</react>
<react id='C4'>
<sample id='1965'/>
<data>
<tar id='TUCR8'/>
<cq>25.46</cq>
</data>
</react>
<react id='D4'>
<sample id='1995'/>
<data>
<tar id='TUCR8'/>
<cq>23.76</cq>
</data>
</react>
<react id='D3'>
<sample id='1995'/>
<data>
<tar id='TUCR8'/>
<cq>23.80</cq>
</data>
</react>
<react id='D5'>
<sample id='2056'/>
<data>
<tar id='TUCR8'/>
<cq>24.95</cq>
</data>
</react>
<react id='D6'>
<sample id='2056'/>
<data>
<tar id='TUCR8'/>
<cq>25.13</cq>
</data>
</react>
<react id='E6'>
<sample id='2140'/>
<data>
<tar id='TUCR8'/>
<cq>23.16</cq>
</data>
</react>
<react id='E5'>
<sample id='2140'/>
<data>
<tar id='TUCR8'/>
<cq>23.42</cq>
</data>
</react>
<react id='F5'>
<sample id='2362'/>
<data>
<tar id='TUCR8'/>
<cq>21.85</cq>
</data>
</react>
<react id='F6'>
<sample id='2362'/>
<data>
<tar id='TUCR8'/>
<cq>21.95</cq>
</data>
</react>
<react id='G5'>
<sample id='2425'/>
<data>
<tar id='TUCR8'/>
<cq>23.68</cq>
</data>
</react>
<react id='G6'>
<sample id='2425'/>
<data>
<tar id='TUCR8'/>
<cq>23.72</cq>
</data>
</react>
<react id='E9'>
<sample id='789'/>
<data>
<tar id='TUCR9'/>
<cq>40.00</cq>
</data>
</react>
<react id='E10'>
<sample id='789'/>
<data>
<tar id='TUCR9'/>
<cq>40.00</cq>
</data>
</react>
<react id='B7'>
<sample id='806'/>
<data>
<tar id='TUCR9'/>
<cq>25.43</cq>
</data>
</react>
<react id='B8'>
<sample id='806'/>
<data>
<tar id='TUCR9'/>
<cq>25.71</cq>
</data>
</react>
<react id='E7'>
<sample id='1276'/>
<data>
<tar id='TUCR9'/>
<cq>28.53</cq>
</data>
</react>
<react id='E8'>
<sample id='1276'/>
<data>
<tar id='TUCR9'/>
<cq>28.81</cq>
</data>
</react>
<react id='F9'>
<sample id='1445'/>
<data>
<tar id='TUCR9'/>
<cq>40.00</cq>
</data>
</react>
<react id='F10'>
<sample id='1445'/>
<data>
<tar id='TUCR9'/>
</data>
</react>
<react id='G9'>
<sample id='1558'/>
<data>
<tar id='TUCR9'/>
<cq>28.82</cq>
</data>
</react>
<react id='G10'>
<sample id='1558'/>
<data>
<tar id='TUCR9'/>
<cq>28.94</cq>
</data>
</react>
<react id='G7'>
<sample id='1560'/>
<data>
<tar id='TUCR9'/>
<cq>34.19</cq>
</data>
</react>
<react id='G8'>
<sample id='1560'/>
<data>
<tar id='TUCR9'/>
</data>
</react>
<react id='H9'>
<sample id='1641'/>
<data>
<tar id='TUCR9'/>
<cq>27.43</cq>
</data>
</react>
<react id='H10'>
<sample id='1641'/>
<data>
<tar id='TUCR9'/>
<cq>27.65</cq>
</data>
</react>
<react id='H11'>
<sample id='1684'/>
<data>
<tar id='TUCR9'/>
<cq>29.34</cq>
</data>
</react>
<react id='H12'>
<sample id='1684'/>
<data>
<tar id='TUCR9'/>
<cq>29.98</cq>
</data>
</react>
<react id='A9'>
<sample id='1699'/>
<data>
<tar id='TUCR9'/>
<cq>40</cq>
</data>
</react>
<react id='A10'>
<sample id='1699'/>
<data>
<tar id='TUCR9'/>
</data>
</react>
<react id='A11'>
<sample id='1864'/>
<data>
<tar id='TUCR9'/>
<cq>40</cq>
</data>
</react>
<react id='A12'>
<sample id='1864'/>
<data>
<tar id='TUCR9'/>
</data>
</react>
<react id='B9'>
<sample id='1869'/>
<data>
<tar id='TUCR9'/>
<cq>31.85</cq>
</data>
</react>
<react id='B10'>
<sample id='1869'/>
<data>
<tar id='TUCR9'/>
</data>
</react>
<react id='B11'>
<sample id='1889'/>
<data>
<tar id='TUCR9'/>
<cq>28.61</cq>
</data>
</react>
<react id='B12'>
<sample id='1889'/>
<data>
<tar id='TUCR9'/>
<cq>28.83</cq>
</data>
</react>
<react id='C11'>
<sample id='1905'/>
<data>
<tar id='TUCR9'/>
<cq>27.47</cq>
</data>
</react>
<react id='C12'>
<sample id='1905'/>
<data>
<tar id='TUCR9'/>
<cq>28.03</cq>
</data>
</react>
<react id='C9'>
<sample id='1965'/>
<data>
<tar id='TUCR9'/>
<cq>40.00</cq>
</data>
</react>
<react id='C10'>
<sample id='1965'/>
<data>
<tar id='TUCR9'/>
</data>
</react>
<react id='D9'>
<sample id='1995'/>
<data>
<tar id='TUCR9'/>
<cq>40.00</cq>
</data>
</react>
<react id='D10'>
<sample id='1995'/>
<data>
<tar id='TUCR9'/>
<cq>40.00</cq>
</data>
</react>
<react id='D11'>
<sample id='2056'/>
<data>
<tar id='TUCR9'/>
<cq>26.12</cq>
</data>
</react>
<react id='D12'>
<sample id='2056'/>
<data>
<tar id='TUCR9'/>
<cq>26.24</cq>
</data>
</react>
<react id='E11'>
<sample id='2140'/>
<data>
<tar id='TUCR9'/>
<cq>27.57</cq>
</data>
</react>
<react id='E12'>
<sample id='2140'/>
<data>
<tar id='TUCR9'/>
<cq>27.75</cq>
</data>
</react>
<react id='F11'>
<sample id='2362'/>
<data>
<tar id='TUCR9'/>
<cq>28.54</cq>
</data>
</react>
<react id='F12'>
<sample id='2362'/>
<data>
<tar id='TUCR9'/>
<cq>28.78</cq>
</data>
</react>
<react id='G11'>
<sample id='2425'/>
<data>
<tar id='TUCR9'/>
<cq>29.89</cq>
</data>
</react>
<react id='G12'>
<sample id='2425'/>
<data>
<tar id='TUCR9'/>
<cq>29.97</cq>
</data>
</react>
</run>
<run id='run006'>
<instrument>RealPlex4 system (Eppendorf, Hamburg, Germany</instrument>
<dataCollectionSoftware>
<name>RealPlex</name>
<version>2.0</version>
</dataCollectionSoftware>
<backgroundDeterminationMethod>Noiseband</backgroundDeterminationMethod>
<cqDetectionMethod>automated threshold and baseline settings</cqDetectionMethod>
<pcrFormat>free format</pcrFormat>
<react id='E4'>
<sample id='789'/>
<data>
<tar id='TUCR10'/>
<cq>35.11</cq>
</data>
</react>
<react id='E3'>
<sample id='789'/>
<data>
<tar id='TUCR10'/>
</data>
</react>
<react id='B2'>
<sample id='806'/>
<data>
<tar id='TUCR10'/>
<cq>27.45</cq>
</data>
</react>
<react id='B1'>
<sample id='806'/>
<data>
<tar id='TUCR10'/>
<cq>27.67</cq>
</data>
</react>
<react id='E1'>
<sample id='1276'/>
<data>
<tar id='TUCR10'/>
<cq>29.06</cq>
</data>
</react>
<react id='E2'>
<sample id='1276'/>
<data>
<tar id='TUCR10'/>
<cq>29.18</cq>
</data>
</react>
<react id='F4'>
<sample id='1445'/>
<data>
<tar id='TUCR10'/>
<cq>34.75</cq>
</data>
</react>
<react id='F3'>
<sample id='1445'/>
<data>
<tar id='TUCR10'/>
</data>
</react>
<react id='G4'>
<sample id='1558'/>
<data>
<tar id='TUCR10'/>
<cq>29.15</cq>
</data>
</react>
<react id='G3'>
<sample id='1558'/>
<data>
<tar id='TUCR10'/>
<cq>30.01</cq>
</data>
</react>
<react id='G2'>
<sample id='1560'/>
<data>
<tar id='TUCR10'/>
<cq>35.76</cq>
</data>
</react>
<react id='G1'>
<sample id='1560'/>
<data>
<tar id='TUCR10'/>
</data>
</react>
<react id='H4'>
<sample id='1641'/>
<data>
<tar id='TUCR10'/>
<cq>29.28</cq>
</data>
</react>
<react id='H3'>
<sample id='1641'/>
<data>
<tar id='TUCR10'/>
<cq>29.38</cq>
</data>
</react>
<react id='H6'>
<sample id='1684'/>
<data>
<tar id='TUCR10'/>
<cq>30.91</cq>
</data>
</react>
<react id='H5'>
<sample id='1684'/>
<data>
<tar id='TUCR10'/>
<cq>32.77</cq>
</data>
</react>
<react id='A4'>
<sample id='1699'/>
<data>
<tar id='TUCR10'/>
<cq>33.81</cq>
</data>
</react>
<react id='A3'>
<sample id='1699'/>
<data>
<tar id='TUCR10'/>
</data>
</react>
<react id='A6'>
<sample id='1864'/>
<data>
<tar id='TUCR10'/>
<cq>34.48</cq>
</data>
</react>
<react id='A5'>
<sample id='1864'/>
<data>
<tar id='TUCR10'/>
</data>
</react>
<react id='B4'>
<sample id='1869'/>
<data>
<tar id='TUCR10'/>
<cq>32.67</cq>
</data>
</react>
<react id='B3'>
<sample id='1869'/>
<data>
<tar id='TUCR10'/>
</data>
</react>
<react id='B6'>
<sample id='1889'/>
<data>
<tar id='TUCR10'/>
<cq>32.14</cq>
</data>
</react>
<react id='B5'>
<sample id='1889'/>
<data>
<tar id='TUCR10'/>
<cq>32.86</cq>
</data>
</react>
<react id='C5'>
<sample id='1905'/>
<data>
<tar id='TUCR10'/>
<cq>32.06</cq>
</data>
</react>
<react id='C6'>
<sample id='1905'/>
<data>
<tar id='TUCR10'/>
<cq>34.10</cq>
</data>
</react>
<react id='C3'>
<sample id='1965'/>
<data>
<tar id='TUCR10'/>
<cq>40.00</cq>
</data>
</react>
<react id='C4'>
<sample id='1965'/>
<data>
<tar id='TUCR10'/>
<cq>40.00</cq>
</data>
</react>
<react id='D4'>
<sample id='1995'/>
<data>
<tar id='TUCR10'/>
<cq>40.00</cq>
</data>
</react>
<react id='D3'>
<sample id='1995'/>
<data>
<tar id='TUCR10'/>
<cq>40.00</cq>
</data>
</react>
<react id='D5'>
<sample id='2056'/>
<data>
<tar id='TUCR10'/>
<cq>26.25</cq>
</data>
</react>
<react id='D6'>
<sample id='2056'/>
<data>
<tar id='TUCR10'/>
<cq>26.39</cq>
</data>
</react>
<react id='E6'>
<sample id='2140'/>
<data>
<tar id='TUCR10'/>
<cq>27.70</cq>
</data>
</react>
<react id='E5'>
<sample id='2140'/>
<data>
<tar id='TUCR10'/>
</data>
</react>
<react id='F5'>
<sample id='2362'/>
<data>
<tar id='TUCR10'/>
<cq>29.22</cq>
</data>
</react>
<react id='F6'>
<sample id='2362'/>
<data>
<tar id='TUCR10'/>
<cq>29.38</cq>
</data>
</react>
<react id='G5'>
<sample id='2425'/>
<data>
<tar id='TUCR10'/>
<cq>33.03</cq>
</data>
</react>
<react id='G6'>
<sample id='2425'/>
<data>
<tar id='TUCR10'/>
</data>
</react>
<react id='E9'>
<sample id='789'/>
<data>
<tar id='TUCR12'/>
<cq>17.78</cq>
</data>
</react>
<react id='E10'>
<sample id='789'/>
<data>
<tar id='TUCR12'/>
<cq>17.84</cq>
</data>
</react>
<react id='B7'>
<sample id='806'/>
<data>
<tar id='TUCR12'/>
<cq>17.61</cq>
</data>
</react>
<react id='B8'>
<sample id='806'/>
<data>
<tar id='TUCR12'/>
<cq>17.67</cq>
</data>
</react>
<react id='E7'>
<sample id='1276'/>
<data>
<tar id='TUCR12'/>
<cq>17.68</cq>
</data>
</react>
<react id='E8'>
<sample id='1276'/>
<data>
<tar id='TUCR12'/>
<cq>17.90</cq>
</data>
</react>
<react id='F9'>
<sample id='1445'/>
<data>
<tar id='TUCR12'/>
<cq>18.15</cq>
</data>
</react>
<react id='F10'>
<sample id='1445'/>
<data>
<tar id='TUCR12'/>
<cq>18.25</cq>
</data>
</react>
<react id='G9'>
<sample id='1558'/>
<data>
<tar id='TUCR12'/>
<cq>17.39</cq>
</data>
</react>
<react id='G10'>
<sample id='1558'/>
<data>
<tar id='TUCR12'/>
<cq>17.57</cq>
</data>
</react>
<react id='G7'>
<sample id='1560'/>
<data>
<tar id='TUCR12'/>
<cq>18.33</cq>
</data>
</react>
<react id='G8'>
<sample id='1560'/>
<data>
<tar id='TUCR12'/>
<cq>18.53</cq>
</data>
</react>
<react id='H9'>
<sample id='1641'/>
<data>
<tar id='TUCR12'/>
<cq>16.29</cq>
</data>
</react>
<react id='H10'>
<sample id='1641'/>
<data>
<tar id='TUCR12'/>
<cq>16.37</cq>
</data>
</react>
<react id='H11'>
<sample id='1684'/>
<data>
<tar id='TUCR12'/>
<cq>18.45</cq>
</data>
</react>
<react id='H12'>
<sample id='1684'/>
<data>
<tar id='TUCR12'/>
<cq>18.59</cq>
</data>
</react>
<react id='A9'>
<sample id='1699'/>
<data>
<tar id='TUCR12'/>
<cq>19.18</cq>
</data>
</react>
<react id='A10'>
<sample id='1699'/>
<data>
<tar id='TUCR12'/>
<cq>19.50</cq>
</data>
</react>
<react id='A11'>
<sample id='1864'/>
<data>
<tar id='TUCR12'/>
<cq>17.23</cq>
</data>
</react>
<react id='A12'>
<sample id='1864'/>
<data>
<tar id='TUCR12'/>
<cq>17.31</cq>
</data>
</react>
<react id='B9'>
<sample id='1869'/>
<data>
<tar id='TUCR12'/>
<cq>17.28</cq>
</data>
</react>
<react id='B10'>
<sample id='1869'/>
<data>
<tar id='TUCR12'/>
<cq>17.36</cq>
</data>
</react>
<react id='B11'>
<sample id='1889'/>
<data>
<tar id='TUCR12'/>
<cq>17.98</cq>
</data>
</react>
<react id='B12'>
<sample id='1889'/>
<data>
<tar id='TUCR12'/>
<cq>18.08</cq>
</data>
</react>
<react id='C11'>
<sample id='1905'/>
<data>
<tar id='TUCR12'/>
<cq>17.49</cq>
</data>
</react>
<react id='C12'>
<sample id='1905'/>
<data>
<tar id='TUCR12'/>
<cq>17.95</cq>
</data>
</react>
<react id='C9'>
<sample id='1965'/>
<data>
<tar id='TUCR12'/>
<cq>17.78</cq>
</data>
</react>
<react id='C10'>
<sample id='1965'/>
<data>
<tar id='TUCR12'/>
<cq>17.82</cq>
</data>
</react>
<react id='D9'>
<sample id='1995'/>
<data>
<tar id='TUCR12'/>
<cq>16.83</cq>
</data>
</react>
<react id='D10'>
<sample id='1995'/>
<data>
<tar id='TUCR12'/>
<cq>16.95</cq>
</data>
</react>
<react id='D11'>
<sample id='2056'/>
<data>
<tar id='TUCR12'/>
<cq>17.00</cq>
</data>
</react>
<react id='D12'>
<sample id='2056'/>
<data>
<tar id='TUCR12'/>
<cq>17.62</cq>
</data>
</react>
<react id='E11'>
<sample id='2140'/>
<data>
<tar id='TUCR12'/>
<cq>16.20</cq>
</data>
</react>
<react id='E12'>
<sample id='2140'/>
<data>
<tar id='TUCR12'/>
<cq>16.24</cq>
</data>
</react>
<react id='F11'>
<sample id='2362'/>
<data>
<tar id='TUCR12'/>
<cq>17.06</cq>
</data>
</react>
<react id='F12'>
<sample id='2362'/>
<data>
<tar id='TUCR12'/>
<cq>17.38</cq>
</data>
</react>
<react id='G11'>
<sample id='2425'/>
<data>
<tar id='TUCR12'/>
<cq>18.08</cq>
</data>
</react>
<react id='G12'>
<sample id='2425'/>
<data>
<tar id='TUCR12'/>
<cq>18.62</cq>
</data>
</react>
</run>
<run id='run007'>
<instrument>RealPlex4 system (Eppendorf, Hamburg, Germany</instrument>
<dataCollectionSoftware>
<name>RealPlex</name>
<version>2.0</version>
</dataCollectionSoftware>
<backgroundDeterminationMethod>Noiseband</backgroundDeterminationMethod>
<cqDetectionMethod>automated threshold and baseline settings</cqDetectionMethod>
<pcrFormat>free format</pcrFormat>
<react id='E4'>
<sample id='789'/>
<data>
<tar id='TUCR13'/>
<cq>22.94</cq>
</data>
</react>
<react id='E3'>
<sample id='789'/>
<data>
<tar id='TUCR13'/>
<cq>23.28</cq>
</data>
</react>
<react id='B2'>
<sample id='806'/>
<data>
<tar id='TUCR13'/>
<cq>23.22</cq>
</data>
</react>
<react id='B1'>
<sample id='806'/>
<data>
<tar id='TUCR13'/>
<cq>23.32</cq>
</data>
</react>
<react id='E1'>
<sample id='1276'/>
<data>
<tar id='TUCR13'/>
<cq>24.52</cq>
</data>
</react>
<react id='E2'>
<sample id='1276'/>
<data>
<tar id='TUCR13'/>
<cq>24.80</cq>
</data>
</react>
<react id='F4'>
<sample id='1445'/>
<data>
<tar id='TUCR13'/>
<cq>24.12</cq>
</data>
</react>
<react id='F3'>
<sample id='1445'/>
<data>
<tar id='TUCR13'/>
<cq>24.26</cq>
</data>
</react>
<react id='G4'>
<sample id='1558'/>
<data>
<tar id='TUCR13'/>
<cq>23.95</cq>
</data>
</react>
<react id='G3'>
<sample id='1558'/>
<data>
<tar id='TUCR13'/>
<cq>23.97</cq>
</data>
</react>
<react id='G2'>
<sample id='1560'/>
<data>
<tar id='TUCR13'/>
<cq>22.98</cq>
</data>
</react>
<react id='G1'>
<sample id='1560'/>
<data>
<tar id='TUCR13'/>
<cq>23.22</cq>
</data>
</react>
<react id='H4'>
<sample id='1641'/>
<data>
<tar id='TUCR13'/>
<cq>23.64</cq>
</data>
</react>
<react id='H3'>
<sample id='1641'/>
<data>
<tar id='TUCR13'/>
<cq>23.84</cq>
</data>
</react>
<react id='H6'>
<sample id='1684'/>
<data>
<tar id='TUCR13'/>
<cq>24.85</cq>
</data>
</react>
<react id='H5'>
<sample id='1684'/>
<data>
<tar id='TUCR13'/>
<cq>24.87</cq>
</data>
</react>
<react id='A4'>
<sample id='1699'/>
<data>
<tar id='TUCR13'/>
<cq>24.06</cq>
</data>
</react>
<react id='A3'>
<sample id='1699'/>
<data>
<tar id='TUCR13'/>
<cq>24.26</cq>
</data>
</react>
<react id='A6'>
<sample id='1864'/>
<data>
<tar id='TUCR13'/>
<cq>24.33</cq>
</data>
</react>
<react id='A5'>
<sample id='1864'/>
<data>
<tar id='TUCR13'/>
<cq>24.49</cq>
</data>
</react>
<react id='B4'>
<sample id='1869'/>
<data>
<tar id='TUCR13'/>
<cq>24.32</cq>
</data>
</react>
<react id='B3'>
<sample id='1869'/>
<data>
<tar id='TUCR13'/>
<cq>24.54</cq>
</data>
</react>
<react id='B6'>
<sample id='1889'/>
<data>
<tar id='TUCR13'/>
<cq>23.50</cq>
</data>
</react>
<react id='B5'>
<sample id='1889'/>
<data>
<tar id='TUCR13'/>
<cq>23.72</cq>
</data>
</react>
<react id='C5'>
<sample id='1905'/>
<data>
<tar id='TUCR13'/>
<cq>24.51</cq>
</data>
</react>
<react id='C6'>
<sample id='1905'/>
<data>
<tar id='TUCR13'/>
<cq>24.83</cq>
</data>
</react>
<react id='C3'>
<sample id='1965'/>
<data>
<tar id='TUCR13'/>
<cq>23.49</cq>
</data>
</react>
<react id='C4'>
<sample id='1965'/>
<data>
<tar id='TUCR13'/>
<cq>23.51</cq>
</data>
</react>
<react id='D4'>
<sample id='1995'/>
<data>
<tar id='TUCR13'/>
<cq>23.17</cq>
</data>
</react>
<react id='D3'>
<sample id='1995'/>
<data>
<tar id='TUCR13'/>
<cq>23.21</cq>
</data>
</react>
<react id='D5'>
<sample id='2056'/>
<data>
<tar id='TUCR13'/>
<cq>23.82</cq>
</data>
</react>
<react id='D6'>
<sample id='2056'/>
<data>
<tar id='TUCR13'/>
<cq>24.06</cq>
</data>
</react>
<react id='E6'>
<sample id='2140'/>
<data>
<tar id='TUCR13'/>
<cq>23.45</cq>
</data>
</react>
<react id='E5'>
<sample id='2140'/>
<data>
<tar id='TUCR13'/>
<cq>24.13</cq>
</data>
</react>
<react id='F5'>
<sample id='2362'/>
<data>
<tar id='TUCR13'/>
<cq>24.42</cq>
</data>
</react>
<react id='F6'>
<sample id='2362'/>
<data>
<tar id='TUCR13'/>
<cq>24.46</cq>
</data>
</react>
<react id='G5'>
<sample id='2425'/>
<data>
<tar id='TUCR13'/>
<cq>25.28</cq>
</data>
</react>
<react id='G6'>
<sample id='2425'/>
<data>
<tar id='TUCR13'/>
<cq>25.48</cq>
</data>
</react>
<react id='E9'>
<sample id='789'/>
<data>
<tar id='TUCR18'/>
<cq>27.87</cq>
</data>
</react>
<react id='E10'>
<sample id='789'/>
<data>
<tar id='TUCR18'/>
<cq>28.19</cq>
</data>
</react>
<react id='B7'>
<sample id='806'/>
<data>
<tar id='TUCR18'/>
<cq>32.11</cq>
</data>
</react>
<react id='B8'>
<sample id='806'/>
<data>
<tar id='TUCR18'/>
<cq>32.49</cq>
</data>
</react>
<react id='E7'>
<sample id='1276'/>
<data>
<tar id='TUCR18'/>
<cq>24.61</cq>
</data>
</react>
<react id='E8'>
<sample id='1276'/>
<data>
<tar id='TUCR18'/>
<cq>24.73</cq>
</data>
</react>
<react id='F9'>
<sample id='1445'/>
<data>
<tar id='TUCR18'/>
<cq>23.55</cq>
</data>
</react>
<react id='F10'>
<sample id='1445'/>
<data>
<tar id='TUCR18'/>
<cq>23.65</cq>
</data>
</react>
<react id='G9'>
<sample id='1558'/>
<data>
<tar id='TUCR18'/>
<cq>27.06</cq>
</data>
</react>
<react id='G10'>
<sample id='1558'/>
<data>
<tar id='TUCR18'/>
<cq>27.54</cq>
</data>
</react>
<react id='G7'>
<sample id='1560'/>
<data>
<tar id='TUCR18'/>
<cq>30.88</cq>
</data>
</react>
<react id='G8'>
<sample id='1560'/>
<data>
<tar id='TUCR18'/>
<cq>31.40</cq>
</data>
</react>
<react id='H9'>
<sample id='1641'/>
<data>
<tar id='TUCR18'/>
<cq>27.88</cq>
</data>
</react>
<react id='H10'>
<sample id='1641'/>
<data>
<tar id='TUCR18'/>
<cq>28.02</cq>
</data>
</react>
<react id='H11'>
<sample id='1684'/>
<data>
<tar id='TUCR18'/>
<cq>29.71</cq>
</data>
</react>
<react id='H12'>
<sample id='1684'/>
<data>
<tar id='TUCR18'/>
<cq>30.11</cq>
</data>
</react>
<react id='A9'>
<sample id='1699'/>
<data>
<tar id='TUCR18'/>
<cq>27.84</cq>
</data>
</react>
<react id='A10'>
<sample id='1699'/>
<data>
<tar id='TUCR18'/>
<cq>27.94</cq>
</data>
</react>
<react id='A11'>
<sample id='1864'/>
<data>
<tar id='TUCR18'/>
<cq>26.00</cq>
</data>
</react>
<react id='A12'>
<sample id='1864'/>
<data>
<tar id='TUCR18'/>
<cq>26.24</cq>
</data>
</react>
<react id='B9'>
<sample id='1869'/>
<data>
<tar id='TUCR18'/>
<cq>29.81</cq>
</data>
</react>
<react id='B10'>
<sample id='1869'/>
<data>
<tar id='TUCR18'/>
<cq>30.61</cq>
</data>
</react>
<react id='B11'>
<sample id='1889'/>
<data>
<tar id='TUCR18'/>
<cq>24.59</cq>
</data>
</react>
<react id='B12'>
<sample id='1889'/>
<data>
<tar id='TUCR18'/>
<cq>24.59</cq>
</data>
</react>
<react id='C11'>
<sample id='1905'/>
<data>
<tar id='TUCR18'/>
<cq>29.22</cq>
</data>
</react>
<react id='C12'>
<sample id='1905'/>
<data>
<tar id='TUCR18'/>
<cq>29.44</cq>
</data>
</react>
<react id='C9'>
<sample id='1965'/>
<data>
<tar id='TUCR18'/>
<cq>29.02</cq>
</data>
</react>
<react id='C10'>
<sample id='1965'/>
<data>
<tar id='TUCR18'/>
<cq>29.04</cq>
</data>
</react>
<react id='D9'>
<sample id='1995'/>
<data>
<tar id='TUCR18'/>
<cq>27.66</cq>
</data>
</react>
<react id='D10'>
<sample id='1995'/>
<data>
<tar id='TUCR18'/>
<cq>28.04</cq>
</data>
</react>
<react id='D11'>
<sample id='2056'/>
<data>
<tar id='TUCR18'/>
<cq>31.11</cq>
</data>
</react>
<react id='D12'>
<sample id='2056'/>
<data>
<tar id='TUCR18'/>
<cq>31.31</cq>
</data>
</react>
<react id='E11'>
<sample id='2140'/>
<data>
<tar id='TUCR18'/>
<cq>26.81</cq>
</data>
</react>
<react id='E12'>
<sample id='2140'/>
<data>
<tar id='TUCR18'/>
<cq>26.85</cq>
</data>
</react>
<react id='F11'>
<sample id='2362'/>
<data>
<tar id='TUCR18'/>
<cq>24.25</cq>
</data>
</react>
<react id='F12'>
<sample id='2362'/>
<data>
<tar id='TUCR18'/>
<cq>24.63</cq>
</data>
</react>
<react id='G11'>
<sample id='2425'/>
<data>
<tar id='TUCR18'/>
<cq>28.43</cq>
</data>
</react>
<react id='G12'>
<sample id='2425'/>
<data>
<tar id='TUCR18'/>
<cq>28.63</cq>
</data>
</react>
</run>
<run id='run008'>
<instrument>RealPlex4 system (Eppendorf, Hamburg, Germany</instrument>
<dataCollectionSoftware>
<name>RealPlex</name>
<version>2.0</version>
</dataCollectionSoftware>
<backgroundDeterminationMethod>Noiseband</backgroundDeterminationMethod>
<cqDetectionMethod>automated threshold and baseline settings</cqDetectionMethod>
<pcrFormat>free format</pcrFormat>
<react id='E4'>
<sample id='789'/>
<data>
<tar id='TUCR14'/>
<cq>32.69</cq>
</data>
</react>
<react id='E3'>
<sample id='789'/>
<data>
<tar id='TUCR14'/>
<cq>32.79</cq>
</data>
</react>
<react id='B2'>
<sample id='806'/>
<data>
<tar id='TUCR14'/>
<cq>31.36</cq>
</data>
</react>
<react id='B1'>
<sample id='806'/>
<data>
<tar id='TUCR14'/>
<cq>32.28</cq>
</data>
</react>
<react id='E1'>
<sample id='1276'/>
<data>
<tar id='TUCR14'/>
<cq>30.24</cq>
</data>
</react>
<react id='E2'>
<sample id='1276'/>
<data>
<tar id='TUCR14'/>
<cq>31.06</cq>
</data>
</react>
<react id='F4'>
<sample id='1445'/>
<data>
<tar id='TUCR14'/>
<cq>32.26</cq>
</data>
</react>
<react id='F3'>
<sample id='1445'/>
<data>
<tar id='TUCR14'/>
</data>
</react>
<react id='G4'>
<sample id='1558'/>
<data>
<tar id='TUCR14'/>
<cq>31.64</cq>
</data>
</react>
<react id='G3'>
<sample id='1558'/>
<data>
<tar id='TUCR14'/>
<cq>31.70</cq>
</data>
</react>
<react id='G2'>
<sample id='1560'/>
<data>
<tar id='TUCR14'/>
<cq>30.22</cq>
</data>
</react>
<react id='G1'>
<sample id='1560'/>
<data>
<tar id='TUCR14'/>
<cq>30.32</cq>
</data>
</react>
<react id='H4'>
<sample id='1641'/>
<data>
<tar id='TUCR14'/>
<cq>30.32</cq>
</data>
</react>
<react id='H3'>
<sample id='1641'/>
<data>
<tar id='TUCR14'/>
<cq>31.90</cq>
</data>
</react>
<react id='H6'>
<sample id='1684'/>
<data>
<tar id='TUCR14'/>
<cq>28.18</cq>
</data>
</react>
<react id='H5'>
<sample id='1684'/>
<data>
<tar id='TUCR14'/>
<cq>28.90</cq>
</data>
</react>
<react id='A4'>
<sample id='1699'/>
<data>
<tar id='TUCR14'/>
<cq>40</cq>
</data>
</react>
<react id='A3'>
<sample id='1699'/>
<data>
<tar id='TUCR14'/>
<cq>40</cq>
</data>
</react>
<react id='A6'>
<sample id='1864'/>
<data>
<tar id='TUCR14'/>
<cq>29.43</cq>
</data>
</react>
<react id='A5'>
<sample id='1864'/>
<data>
<tar id='TUCR14'/>
<cq>30.75</cq>
</data>
</react>
<react id='B4'>
<sample id='1869'/>
<data>
<tar id='TUCR14'/>
<cq>32.59</cq>
</data>
</react>
<react id='B3'>
<sample id='1869'/>
<data>
<tar id='TUCR14'/>
<cq>33.59</cq>
</data>
</react>
<react id='B6'>
<sample id='1889'/>
<data>
<tar id='TUCR14'/>
<cq>28.49</cq>
</data>
</react>
<react id='B5'>
<sample id='1889'/>
<data>
<tar id='TUCR14'/>
<cq>28.97</cq>
</data>
</react>
<react id='C5'>
<sample id='1905'/>
<data>
<tar id='TUCR14'/>
<cq>31.61</cq>
</data>
</react>
<react id='C6'>
<sample id='1905'/>
<data>
<tar id='TUCR14'/>
<cq>31.89</cq>
</data>
</react>
<react id='C3'>
<sample id='1965'/>
<data>
<tar id='TUCR14'/>
<cq>32.12</cq>
</data>
</react>
<react id='C4'>
<sample id='1965'/>
<data>
<tar id='TUCR14'/>
<cq>33.82</cq>
</data>
</react>
<react id='D4'>
<sample id='1995'/>
<data>
<tar id='TUCR14'/>
<cq>28.55</cq>
</data>
</react>
<react id='D3'>
<sample id='1995'/>
<data>
<tar id='TUCR14'/>
<cq>29.49</cq>
</data>
</react>
<react id='D5'>
<sample id='2056'/>
<data>
<tar id='TUCR14'/>
<cq>31.20</cq>
</data>
</react>
<react id='D6'>
<sample id='2056'/>
<data>
<tar id='TUCR14'/>
<cq>33.30</cq>
</data>
</react>
<react id='E6'>
<sample id='2140'/>
<data>
<tar id='TUCR14'/>
<cq>28.46</cq>
</data>
</react>
<react id='E5'>
<sample id='2140'/>
<data>
<tar id='TUCR14'/>
<cq>28.58</cq>
</data>
</react>
<react id='F5'>
<sample id='2362'/>
<data>
<tar id='TUCR14'/>
<cq>29.17</cq>
</data>
</react>
<react id='F6'>
<sample id='2362'/>
<data>
<tar id='TUCR14'/>
<cq>30.27</cq>
</data>
</react>
<react id='G5'>
<sample id='2425'/>
<data>
<tar id='TUCR14'/>
<cq>31.13</cq>
</data>
</react>
<react id='G6'>
<sample id='2425'/>
<data>
<tar id='TUCR14'/>
<cq>33.07</cq>
</data>
</react>
<react id='E9'>
<sample id='789'/>
<data>
<tar id='TUCR15'/>
<cq>32.93</cq>
</data>
</react>
<react id='E10'>
<sample id='789'/>
<data>
<tar id='TUCR15'/>
<cq>32.95</cq>
</data>
</react>
<react id='B7'>
<sample id='806'/>
<data>
<tar id='TUCR15'/>
<cq>31.77</cq>
</data>
</react>
<react id='B8'>
<sample id='806'/>
<data>
<tar id='TUCR15'/>
<cq>32.21</cq>
</data>
</react>
<react id='E7'>
<sample id='1276'/>
<data>
<tar id='TUCR15'/>
<cq>28.97</cq>
</data>
</react>
<react id='E8'>
<sample id='1276'/>
<data>
<tar id='TUCR15'/>
<cq>29.27</cq>
</data>
</react>
<react id='F9'>
<sample id='1445'/>
<data>
<tar id='TUCR15'/>
<cq>26.79</cq>
</data>
</react>
<react id='F10'>
<sample id='1445'/>
<data>
<tar id='TUCR15'/>
<cq>26.91</cq>
</data>
</react>
<react id='G9'>
<sample id='1558'/>
<data>
<tar id='TUCR15'/>
<cq>31.49</cq>
</data>
</react>
<react id='G10'>
<sample id='1558'/>
<data>
<tar id='TUCR15'/>
<cq>32.81</cq>
</data>
</react>
<react id='G7'>
<sample id='1560'/>
<data>
<tar id='TUCR15'/>
<cq>34.77</cq>
</data>
</react>
<react id='G8'>
<sample id='1560'/>
<data>
<tar id='TUCR15'/>
</data>
</react>
<react id='H9'>
<sample id='1641'/>
<data>
<tar id='TUCR15'/>
<cq>29.92</cq>
</data>
</react>
<react id='H10'>
<sample id='1641'/>
<data>
<tar id='TUCR15'/>
</data>
</react>
<react id='H11'>
<sample id='1684'/>
<data>
<tar id='TUCR15'/>
<cq>29.95</cq>
</data>
</react>
<react id='H12'>
<sample id='1684'/>
<data>
<tar id='TUCR15'/>
<cq>31.53</cq>
</data>
</react>
<react id='A9'>
<sample id='1699'/>
<data>
<tar id='TUCR15'/>
<cq>33.27</cq>
</data>
</react>
<react id='A10'>
<sample id='1699'/>
<data>
<tar id='TUCR15'/>
</data>
</react>
<react id='A11'>
<sample id='1864'/>
<data>
<tar id='TUCR15'/>
<cq>27.56</cq>
</data>
</react>
<react id='A12'>
<sample id='1864'/>
<data>
<tar id='TUCR15'/>
<cq>27.58</cq>
</data>
</react>
<react id='B9'>
<sample id='1869'/>
<data>
<tar id='TUCR15'/>
<cq>29.67</cq>
</data>
</react>
<react id='B10'>
<sample id='1869'/>
<data>
<tar id='TUCR15'/>
<cq>29.99</cq>
</data>
</react>
<react id='B11'>
<sample id='1889'/>
<data>
<tar id='TUCR15'/>
<cq>28.74</cq>
</data>
</react>
<react id='B12'>
<sample id='1889'/>
<data>
<tar id='TUCR15'/>
<cq>29.30</cq>
</data>
</react>
<react id='C11'>
<sample id='1905'/>
<data>
<tar id='TUCR15'/>
<cq>27.18</cq>
</data>
</react>
<react id='C12'>
<sample id='1905'/>
<data>
<tar id='TUCR15'/>
<cq>28.36</cq>
</data>
</react>
<react id='C9'>
<sample id='1965'/>
<data>
<tar id='TUCR15'/>
<cq>29.66</cq>
</data>
</react>
<react id='C10'>
<sample id='1965'/>
<data>
<tar id='TUCR15'/>
<cq>30.94</cq>
</data>
</react>
<react id='D9'>
<sample id='1995'/>
<data>
<tar id='TUCR15'/>
<cq>26.87</cq>
</data>
</react>
<react id='D10'>
<sample id='1995'/>
<data>
<tar id='TUCR15'/>
<cq>27.25</cq>
</data>
</react>
<react id='D11'>
<sample id='2056'/>
<data>
<tar id='TUCR15'/>
<cq>30.77</cq>
</data>
</react>
<react id='D12'>
<sample id='2056'/>
<data>
<tar id='TUCR15'/>
<cq>30.99</cq>
</data>
</react>
<react id='E11'>
<sample id='2140'/>
<data>
<tar id='TUCR15'/>
<cq>27.87</cq>
</data>
</react>
<react id='E12'>
<sample id='2140'/>
<data>
<tar id='TUCR15'/>
<cq>28.63</cq>
</data>
</react>
<react id='F11'>
<sample id='2362'/>
<data>
<tar id='TUCR15'/>
<cq>27.28</cq>
</data>
</react>
<react id='F12'>
<sample id='2362'/>
<data>
<tar id='TUCR15'/>
<cq>27.72</cq>
</data>
</react>
<react id='G11'>
<sample id='2425'/>
<data>
<tar id='TUCR15'/>
<cq>33.43</cq>
</data>
</react>
<react id='G12'>
<sample id='2425'/>
<data>
<tar id='TUCR15'/>
</data>
</react>
</run>
<run id='run009'>
<instrument>RealPlex4 system (Eppendorf, Hamburg, Germany</instrument>
<dataCollectionSoftware>
<name>RealPlex</name>
<version>2.0</version>
</dataCollectionSoftware>
<backgroundDeterminationMethod>Noiseband</backgroundDeterminationMethod>
<cqDetectionMethod>automated threshold and baseline settings</cqDetectionMethod>
<pcrFormat>free format</pcrFormat>
<react id='E4'>
<sample id='789'/>
<data>
<tar id='TUCR16'/>
<cq>31.84</cq>
</data>
</react>
<react id='E3'>
<sample id='789'/>
<data>
<tar id='TUCR16'/>
</data>
</react>
<react id='B2'>
<sample id='806'/>
<data>
<tar id='TUCR16'/>
<cq>31.66</cq>
</data>
</react>
<react id='B1'>
<sample id='806'/>
<data>
<tar id='TUCR16'/>
<cq>32.10</cq>
</data>
</react>
<react id='E1'>
<sample id='1276'/>
<data>
<tar id='TUCR16'/>
<cq>29.91</cq>
</data>
</react>
<react id='E2'>
<sample id='1276'/>
<data>
<tar id='TUCR16'/>
<cq>29.93</cq>
</data>
</react>
<react id='F4'>
<sample id='1445'/>
<data>
<tar id='TUCR16'/>
<cq>31.84</cq>
</data>
</react>
<react id='F3'>
<sample id='1445'/>
<data>
<tar id='TUCR16'/>
</data>
</react>
<react id='G4'>
<sample id='1558'/>
<data>
<tar id='TUCR16'/>
<cq>31.22</cq>
</data>
</react>
<react id='G3'>
<sample id='1558'/>
<data>
<tar id='TUCR16'/>
<cq>33.72</cq>
</data>
</react>
<react id='G2'>
<sample id='1560'/>
<data>
<tar id='TUCR16'/>
<cq>32.77</cq>
</data>
</react>
<react id='G1'>
<sample id='1560'/>
<data>
<tar id='TUCR16'/>
</data>
</react>
<react id='H4'>
<sample id='1641'/>
<data>
<tar id='TUCR16'/>
<cq>30.38</cq>
</data>
</react>
<react id='H3'>
<sample id='1641'/>
<data>
<tar id='TUCR16'/>
<cq>31.68</cq>
</data>
</react>
<react id='H6'>
<sample id='1684'/>
<data>
<tar id='TUCR16'/>
<cq>27.94</cq>
</data>
</react>
<react id='H5'>
<sample id='1684'/>
<data>
<tar id='TUCR16'/>
<cq>28.06</cq>
</data>
</react>
<react id='A4'>
<sample id='1699'/>
<data>
<tar id='TUCR16'/>
<cq>40</cq>
</data>
</react>
<react id='A3'>
<sample id='1699'/>
<data>
<tar id='TUCR16'/>
<cq>40</cq>
</data>
</react>
<react id='A6'>
<sample id='1864'/>
<data>
<tar id='TUCR16'/>
<cq>32.35</cq>
</data>
</react>
<react id='A5'>
<sample id='1864'/>
<data>
<tar id='TUCR16'/>
</data>
</react>
<react id='B4'>
<sample id='1869'/>
<data>
<tar id='TUCR16'/>
<cq>31.14</cq>
</data>
</react>
<react id='B3'>
<sample id='1869'/>
<data>
<tar id='TUCR16'/>
<cq>32.54</cq>
</data>
</react>
<react id='B6'>
<sample id='1889'/>
<data>
<tar id='TUCR16'/>
<cq>29.54</cq>
</data>
</react>
<react id='B5'>
<sample id='1889'/>
<data>
<tar id='TUCR16'/>
<cq>30.34</cq>
</data>
</react>
<react id='C5'>
<sample id='1905'/>
<data>
<tar id='TUCR16'/>
<cq>29.93</cq>
</data>
</react>
<react id='C6'>
<sample id='1905'/>
<data>
<tar id='TUCR16'/>
<cq>31.27</cq>
</data>
</react>
<react id='C3'>
<sample id='1965'/>
<data>
<tar id='TUCR16'/>
<cq>40.00</cq>
</data>
</react>
<react id='C4'>
<sample id='1965'/>
<data>
<tar id='TUCR16'/>
<cq>40.00</cq>
</data>
</react>
<react id='D4'>
<sample id='1995'/>
<data>
<tar id='TUCR16'/>
<cq>33.71</cq>
</data>
</react>
<react id='D3'>
<sample id='1995'/>
<data>
<tar id='TUCR16'/>
</data>
</react>
<react id='D5'>
<sample id='2056'/>
<data>
<tar id='TUCR16'/>
<cq>40.00</cq>
</data>
</react>
<react id='D6'>
<sample id='2056'/>
<data>
<tar id='TUCR16'/>
<cq>40</cq>
</data>
</react>
<react id='E6'>
<sample id='2140'/>
<data>
<tar id='TUCR16'/>
<cq>40.00</cq>
</data>
</react>
<react id='E5'>
<sample id='2140'/>
<data>
<tar id='TUCR16'/>
<cq>40.00</cq>
</data>
</react>
<react id='F5'>
<sample id='2362'/>
<data>
<tar id='TUCR16'/>
<cq>29.07</cq>
</data>
</react>
<react id='F6'>
<sample id='2362'/>
<data>
<tar id='TUCR16'/>
<cq>31.03</cq>
</data>
</react>
<react id='G5'>
<sample id='2425'/>
<data>
<tar id='TUCR16'/>
<cq>32.62</cq>
</data>
</react>
<react id='G6'>
<sample id='2425'/>
<data>
<tar id='TUCR16'/>
</data>
</react>
<react id='E9'>
<sample id='789'/>
<data>
<tar id='TUCR17'/>
<cq>33.31</cq>
</data>
</react>
<react id='E10'>
<sample id='789'/>
<data>
<tar id='TUCR17'/>
</data>
</react>
<react id='B7'>
<sample id='806'/>
<data>
<tar id='TUCR17'/>
<cq>32.69</cq>
</data>
</react>
<react id='B8'>
<sample id='806'/>
<data>
<tar id='TUCR17'/>
</data>
</react>
<react id='E7'>
<sample id='1276'/>
<data>
<tar id='TUCR17'/>
<cq>30.35</cq>
</data>
</react>
<react id='E8'>
<sample id='1276'/>
<data>
<tar id='TUCR17'/>
<cq>30.89</cq>
</data>
</react>
<react id='F9'>
<sample id='1445'/>
<data>
<tar id='TUCR17'/>
<cq>32.55</cq>
</data>
</react>
<react id='F10'>
<sample id='1445'/>
<data>
<tar id='TUCR17'/>
</data>
</react>
<react id='G9'>
<sample id='1558'/>
<data>
<tar id='TUCR17'/>
<cq>31.06</cq>
</data>
</react>
<react id='G10'>
<sample id='1558'/>
<data>
<tar id='TUCR17'/>
<cq>33.48</cq>
</data>
</react>
<react id='G7'>
<sample id='1560'/>
<data>
<tar id='TUCR17'/>
<cq>33.52</cq>
</data>
</react>
<react id='G8'>
<sample id='1560'/>
<data>
<tar id='TUCR17'/>
</data>
</react>
<react id='H9'>
<sample id='1641'/>
<data>
<tar id='TUCR17'/>
<cq>32.45</cq>
</data>
</react>
<react id='H10'>
<sample id='1641'/>
<data>
<tar id='TUCR17'/>
</data>
</react>
<react id='H11'>
<sample id='1684'/>
<data>
<tar id='TUCR17'/>
<cq>30.57</cq>
</data>
</react>
<react id='H12'>
<sample id='1684'/>
<data>
<tar id='TUCR17'/>
<cq>30.71</cq>
</data>
</react>
<react id='A9'>
<sample id='1699'/>
<data>
<tar id='TUCR17'/>
<cq>40.00</cq>
</data>
</react>
<react id='A10'>
<sample id='1699'/>
<data>
<tar id='TUCR17'/>
<cq>40.00</cq>
</data>
</react>
<react id='A11'>
<sample id='1864'/>
<data>
<tar id='TUCR17'/>
<cq>33.41</cq>
</data>
</react>
<react id='A12'>
<sample id='1864'/>
<data>
<tar id='TUCR17'/>
</data>
</react>
<react id='B9'>
<sample id='1869'/>
<data>
<tar id='TUCR17'/>
<cq>30.29</cq>
</data>
</react>
<react id='B10'>
<sample id='1869'/>
<data>
<tar id='TUCR17'/>
<cq>31.47</cq>
</data>
</react>
<react id='B11'>
<sample id='1889'/>
<data>
<tar id='TUCR17'/>
<cq>32.95</cq>
</data>
</react>
<react id='B12'>
<sample id='1889'/>
<data>
<tar id='TUCR17'/>
</data>
</react>
<react id='C11'>
<sample id='1905'/>
<data>
<tar id='TUCR17'/>
<cq>30.03</cq>
</data>
</react>
<react id='C12'>
<sample id='1905'/>
<data>
<tar id='TUCR17'/>
</data>
</react>
<react id='C9'>
<sample id='1965'/>
<data>
<tar id='TUCR17'/>
<cq>40.00</cq>
</data>
</react>
<react id='C10'>
<sample id='1965'/>
<data>
<tar id='TUCR17'/>
<cq>40.00</cq>
</data>
</react>
<react id='D9'>
<sample id='1995'/>
<data>
<tar id='TUCR17'/>
<cq>40.00</cq>
</data>
</react>
<react id='D10'>
<sample id='1995'/>
<data>
<tar id='TUCR17'/>
<cq>40.00</cq>
</data>
</react>
<react id='D11'>
<sample id='2056'/>
<data>
<tar id='TUCR17'/>
<cq>32.75</cq>
</data>
</react>
<react id='D12'>
<sample id='2056'/>
<data>
<tar id='TUCR17'/>
</data>
</react>
<react id='E11'>
<sample id='2140'/>
<data>
<tar id='TUCR17'/>
<cq>32.93</cq>
</data>
</react>
<react id='E12'>
<sample id='2140'/>
<data>
<tar id='TUCR17'/>
</data>
</react>
<react id='F11'>
<sample id='2362'/>
<data>
<tar id='TUCR17'/>
<cq>28.70</cq>
</data>
</react>
<react id='F12'>
<sample id='2362'/>
<data>
<tar id='TUCR17'/>
<cq>30.10</cq>
</data>
</react>
<react id='G11'>
<sample id='2425'/>
<data>
<tar id='TUCR17'/>
<cq>33.79</cq>
</data>
</react>
<react id='G12'>
<sample id='2425'/>
<data>
<tar id='TUCR17'/>
<cq>33.89</cq>
</data>
</react>
</run>
<run id='run010'>
<instrument>RealPlex4 system (Eppendorf, Hamburg, Germany</instrument>
<dataCollectionSoftware>
<name>RealPlex</name>
<version>2.0</version>
</dataCollectionSoftware>
<backgroundDeterminationMethod>Noiseband</backgroundDeterminationMethod>
<cqDetectionMethod>automated threshold and baseline settings</cqDetectionMethod>
<pcrFormat>free format</pcrFormat>
<react id='E4'>
<sample id='789'/>
<data>
<tar id='TUCR19'/>
<cq>26.50</cq>
</data>
</react>
<react id='E3'>
<sample id='789'/>
<data>
<tar id='TUCR19'/>
<cq>26.50</cq>
</data>
</react>
<react id='B2'>
<sample id='806'/>
<data>
<tar id='TUCR19'/>
<cq>28.81</cq>
</data>
</react>
<react id='B1'>
<sample id='806'/>
<data>
<tar id='TUCR19'/>
<cq>29.69</cq>
</data>
</react>
<react id='E1'>
<sample id='1276'/>
<data>
<tar id='TUCR19'/>
<cq>26.92</cq>
</data>
</react>
<react id='E2'>
<sample id='1276'/>
<data>
<tar id='TUCR19'/>
<cq>27.46</cq>
</data>
</react>
<react id='F4'>
<sample id='1445'/>
<data>
<tar id='TUCR19'/>
<cq>30.52</cq>
</data>
</react>
<react id='F3'>
<sample id='1445'/>
<data>
<tar id='TUCR19'/>
<cq>30.92</cq>
</data>
</react>
<react id='G4'>
<sample id='1558'/>
<data>
<tar id='TUCR19'/>
<cq>26.16</cq>
</data>
</react>
<react id='G3'>
<sample id='1558'/>
<data>
<tar id='TUCR19'/>
<cq>26.42</cq>
</data>
</react>
<react id='G2'>
<sample id='1560'/>
<data>
<tar id='TUCR19'/>
<cq>31.64</cq>
</data>
</react>
<react id='G1'>
<sample id='1560'/>
<data>
<tar id='TUCR19'/>
<cq>32.14</cq>
</data>
</react>
<react id='H4'>
<sample id='1641'/>
<data>
<tar id='TUCR19'/>
<cq>29.11</cq>
</data>
</react>
<react id='H3'>
<sample id='1641'/>
<data>
<tar id='TUCR19'/>
<cq>29.33</cq>
</data>
</react>
<react id='H6'>
<sample id='1684'/>
<data>
<tar id='TUCR19'/>
<cq>26.98</cq>
</data>
</react>
<react id='H5'>
<sample id='1684'/>
<data>
<tar id='TUCR19'/>
<cq>27.18</cq>
</data>
</react>
<react id='A4'>
<sample id='1699'/>
<data>
<tar id='TUCR19'/>
<cq>28.77</cq>
</data>
</react>
<react id='A3'>
<sample id='1699'/>
<data>
<tar id='TUCR19'/>
<cq>28.79</cq>
</data>
</react>
<react id='A6'>
<sample id='1864'/>
<data>
<tar id='TUCR19'/>
<cq>24.74</cq>
</data>
</react>
<react id='A5'>
<sample id='1864'/>
<data>
<tar id='TUCR19'/>
<cq>24.80</cq>
</data>
</react>
<react id='B4'>
<sample id='1869'/>
<data>
<tar id='TUCR19'/>
<cq>30.31</cq>
</data>
</react>
<react id='B3'>
<sample id='1869'/>
<data>
<tar id='TUCR19'/>
<cq>31.15</cq>
</data>
</react>
<react id='B6'>
<sample id='1889'/>
<data>
<tar id='TUCR19'/>
<cq>28.44</cq>
</data>
</react>
<react id='B5'>
<sample id='1889'/>
<data>
<tar id='TUCR19'/>
<cq>28.56</cq>
</data>
</react>
<react id='C5'>
<sample id='1905'/>
<data>
<tar id='TUCR19'/>
<cq>27.07</cq>
</data>
</react>
<react id='C6'>
<sample id='1905'/>
<data>
<tar id='TUCR19'/>
<cq>33.87</cq>
</data>
</react>
<react id='C3'>
<sample id='1965'/>
<data>
<tar id='TUCR19'/>
<cq>40.00</cq>
</data>
</react>
<react id='C4'>
<sample id='1965'/>
<data>
<tar id='TUCR19'/>
<cq>40</cq>
</data>
</react>
<react id='D4'>
<sample id='1995'/>
<data>
<tar id='TUCR19'/>
<cq>24.68</cq>
</data>
</react>
<react id='D3'>
<sample id='1995'/>
<data>
<tar id='TUCR19'/>
<cq>24.88</cq>
</data>
</react>
<react id='D5'>
<sample id='2056'/>
<data>
<tar id='TUCR19'/>
<cq>29.44</cq>
</data>
</react>
<react id='D6'>
<sample id='2056'/>
<data>
<tar id='TUCR19'/>
<cq>29.60</cq>
</data>
</react>
<react id='E6'>
<sample id='2140'/>
<data>
<tar id='TUCR19'/>
<cq>30.20</cq>
</data>
</react>
<react id='E5'>
<sample id='2140'/>
<data>
<tar id='TUCR19'/>
<cq>30.50</cq>
</data>
</react>
<react id='F5'>
<sample id='2362'/>
<data>
<tar id='TUCR19'/>
<cq>27.47</cq>
</data>
</react>
<react id='F6'>
<sample id='2362'/>
<data>
<tar id='TUCR19'/>
<cq>27.93</cq>
</data>
</react>
<react id='G5'>
<sample id='2425'/>
<data>
<tar id='TUCR19'/>
<cq>27.69</cq>
</data>
</react>
<react id='G6'>
<sample id='2425'/>
<data>
<tar id='TUCR19'/>
<cq>27.95</cq>
</data>
</react>
<react id='E9'>
<sample id='789'/>
<data>
<tar id='TUCR20'/>
<cq>30.65</cq>
</data>
</react>
<react id='E10'>
<sample id='789'/>
<data>
<tar id='TUCR20'/>
<cq>31.17</cq>
</data>
</react>
<react id='B7'>
<sample id='806'/>
<data>
<tar id='TUCR20'/>
<cq>32.07</cq>
</data>
</react>
<react id='B8'>
<sample id='806'/>
<data>
<tar id='TUCR20'/>
<cq>32.71</cq>
</data>
</react>
<react id='E7'>
<sample id='1276'/>
<data>
<tar id='TUCR20'/>
<cq>29.38</cq>
</data>
</react>
<react id='E8'>
<sample id='1276'/>
<data>
<tar id='TUCR20'/>
<cq>29.88</cq>
</data>
</react>
<react id='F9'>
<sample id='1445'/>
<data>
<tar id='TUCR20'/>
<cq>30.80</cq>
</data>
</react>
<react id='F10'>
<sample id='1445'/>
<data>
<tar id='TUCR20'/>
<cq>32.40</cq>
</data>
</react>
<react id='G9'>
<sample id='1558'/>
<data>
<tar id='TUCR20'/>
<cq>29.90</cq>
</data>
</react>
<react id='G10'>
<sample id='1558'/>
<data>
<tar id='TUCR20'/>
<cq>30.04</cq>
</data>
</react>
<react id='G7'>
<sample id='1560'/>
<data>
<tar id='TUCR20'/>
<cq>30.33</cq>
</data>
</react>
<react id='G8'>
<sample id='1560'/>
<data>
<tar id='TUCR20'/>
<cq>31.41</cq>
</data>
</react>
<react id='H9'>
<sample id='1641'/>
<data>
<tar id='TUCR20'/>
<cq>29.72</cq>
</data>
</react>
<react id='H10'>
<sample id='1641'/>
<data>
<tar id='TUCR20'/>
<cq>30.02</cq>
</data>
</react>
<react id='H11'>
<sample id='1684'/>
<data>
<tar id='TUCR20'/>
<cq>29.84</cq>
</data>
</react>
<react id='H12'>
<sample id='1684'/>
<data>
<tar id='TUCR20'/>
<cq>30.84</cq>
</data>
</react>
<react id='A9'>
<sample id='1699'/>
<data>
<tar id='TUCR20'/>
<cq>40.00</cq>
</data>
</react>
<react id='A10'>
<sample id='1699'/>
<data>
<tar id='TUCR20'/>
<cq>40.00</cq>
</data>
</react>
<react id='A11'>
<sample id='1864'/>
<data>
<tar id='TUCR20'/>
<cq>27.72</cq>
</data>
</react>
<react id='A12'>
<sample id='1864'/>
<data>
<tar id='TUCR20'/>
<cq>27.94</cq>
</data>
</react>
<react id='B9'>
<sample id='1869'/>
<data>
<tar id='TUCR20'/>
<cq>30.47</cq>
</data>
</react>
<react id='B10'>
<sample id='1869'/>
<data>
<tar id='TUCR20'/>
<cq>30.71</cq>
</data>
</react>
<react id='B11'>
<sample id='1889'/>
<data>
<tar id='TUCR20'/>
<cq>29.75</cq>
</data>
</react>
<react id='B12'>
<sample id='1889'/>
<data>
<tar id='TUCR20'/>
<cq>29.87</cq>
</data>
</react>
<react id='C11'>
<sample id='1905'/>
<data>
<tar id='TUCR20'/>
<cq>31.41</cq>
</data>
</react>
<react id='C12'>
<sample id='1905'/>
<data>
<tar id='TUCR20'/>
<cq>32.51</cq>
</data>
</react>
<react id='C9'>
<sample id='1965'/>
<data>
<tar id='TUCR20'/>
<cq>30.39</cq>
</data>
</react>
<react id='C10'>
<sample id='1965'/>
<data>
<tar id='TUCR20'/>
<cq>31.17</cq>
</data>
</react>
<react id='D9'>
<sample id='1995'/>
<data>
<tar id='TUCR20'/>
<cq>27.56</cq>
</data>
</react>
<react id='D10'>
<sample id='1995'/>
<data>
<tar id='TUCR20'/>
<cq>27.60</cq>
</data>
</react>
<react id='D11'>
<sample id='2056'/>
<data>
<tar id='TUCR20'/>
<cq>32.62</cq>
</data>
</react>
<react id='D12'>
<sample id='2056'/>
<data>
<tar id='TUCR20'/>
<cq>32.78</cq>
</data>
</react>
<react id='E11'>
<sample id='2140'/>
<data>
<tar id='TUCR20'/>
<cq>32.98</cq>
</data>
</react>
<react id='E12'>
<sample id='2140'/>
<data>
<tar id='TUCR20'/>
</data>
</react>
<react id='F11'>
<sample id='2362'/>
<data>
<tar id='TUCR20'/>
<cq>29.36</cq>
</data>
</react>
<react id='F12'>
<sample id='2362'/>
<data>
<tar id='TUCR20'/>
<cq>29.86</cq>
</data>
</react>
<react id='G11'>
<sample id='2425'/>
<data>
<tar id='TUCR20'/>
<cq>29.66</cq>
</data>
</react>
<react id='G12'>
<sample id='2425'/>
<data>
<tar id='TUCR20'/>
<cq>30.28</cq>
</data>
</react>
</run>
<run id='run011'>
<instrument>RealPlex4 system (Eppendorf, Hamburg, Germany</instrument>
<dataCollectionSoftware>
<name>RealPlex</name>
<version>2.0</version>
</dataCollectionSoftware>
<backgroundDeterminationMethod>Noiseband</backgroundDeterminationMethod>
<cqDetectionMethod>automated threshold and baseline settings</cqDetectionMethod>
<pcrFormat>free format</pcrFormat>
<react id='E4'>
<sample id='789'/>
<data>
<tar id='TUCR21'/>
<cq>40.00</cq>
</data>
</react>
<react id='E3'>
<sample id='789'/>
<data>
<tar id='TUCR21'/>
<cq>40.00</cq>
</data>
</react>
<react id='B2'>
<sample id='806'/>
<data>
<tar id='TUCR21'/>
<cq>29.59</cq>
</data>
</react>
<react id='B1'>
<sample id='806'/>
<data>
<tar id='TUCR21'/>
<cq>29.99</cq>
</data>
</react>
<react id='E1'>
<sample id='1276'/>
<data>
<tar id='TUCR21'/>
<cq>40.00</cq>
</data>
</react>
<react id='E2'>
<sample id='1276'/>
<data>
<tar id='TUCR21'/>
<cq>40.00</cq>
</data>
</react>
<react id='F4'>
<sample id='1445'/>
<data>
<tar id='TUCR21'/>
<cq>29.29</cq>
</data>
</react>
<react id='F3'>
<sample id='1445'/>
<data>
<tar id='TUCR21'/>
<cq>30.05</cq>
</data>
</react>
<react id='G4'>
<sample id='1558'/>
<data>
<tar id='TUCR21'/>
<cq>30.45</cq>
</data>
</react>
<react id='G3'>
<sample id='1558'/>
<data>
<tar id='TUCR21'/>
</data>
</react>
<react id='G2'>
<sample id='1560'/>
<data>
<tar id='TUCR21'/>
<cq>40.00</cq>
</data>
</react>
<react id='G1'>
<sample id='1560'/>
<data>
<tar id='TUCR21'/>
<cq>40.00</cq>
</data>
</react>
<react id='H4'>
<sample id='1641'/>
<data>
<tar id='TUCR21'/>
<cq>26.43</cq>
</data>
</react>
<react id='H3'>
<sample id='1641'/>
<data>
<tar id='TUCR21'/>
<cq>26.53</cq>
</data>
</react>
<react id='H6'>
<sample id='1684'/>
<data>
<tar id='TUCR21'/>
<cq>26.14</cq>
</data>
</react>
<react id='H5'>
<sample id='1684'/>
<data>
<tar id='TUCR21'/>
<cq>26.16</cq>
</data>
</react>
<react id='A4'>
<sample id='1699'/>
<data>
<tar id='TUCR21'/>
<cq>40.00</cq>
</data>
</react>
<react id='A3'>
<sample id='1699'/>
<data>
<tar id='TUCR21'/>
<cq>40.00</cq>
</data>
</react>
<react id='A6'>
<sample id='1864'/>
<data>
<tar id='TUCR21'/>
<cq>40.00</cq>
</data>
</react>
<react id='A5'>
<sample id='1864'/>
<data>
<tar id='TUCR21'/>
<cq>40.00</cq>
</data>
</react>
<react id='B4'>
<sample id='1869'/>
<data>
<tar id='TUCR21'/>
<cq>40.00</cq>
</data>
</react>
<react id='B3'>
<sample id='1869'/>
<data>
<tar id='TUCR21'/>
<cq>40.00</cq>
</data>
</react>
<react id='B6'>
<sample id='1889'/>
<data>
<tar id='TUCR21'/>
<cq>40.00</cq>
</data>
</react>
<react id='B5'>
<sample id='1889'/>
<data>
<tar id='TUCR21'/>
<cq>40.00</cq>
</data>
</react>
<react id='C5'>
<sample id='1905'/>
<data>
<tar id='TUCR21'/>
<cq>40.00</cq>
</data>
</react>
<react id='C6'>
<sample id='1905'/>
<data>
<tar id='TUCR21'/>
<cq>40.00</cq>
</data>
</react>
<react id='C3'>
<sample id='1965'/>
<data>
<tar id='TUCR21'/>
<cq>25.41</cq>
</data>
</react>
<react id='C4'>
<sample id='1965'/>
<data>
<tar id='TUCR21'/>
<cq>25.47</cq>
</data>
</react>
<react id='D4'>
<sample id='1995'/>
<data>
<tar id='TUCR21'/>
<cq>40.00</cq>
</data>
</react>
<react id='D3'>
<sample id='1995'/>
<data>
<tar id='TUCR21'/>
<cq>40.00</cq>
</data>
</react>
<react id='D5'>
<sample id='2056'/>
<data>
<tar id='TUCR21'/>
<cq>25.87</cq>
</data>
</react>
<react id='D6'>
<sample id='2056'/>
<data>
<tar id='TUCR21'/>
<cq>26.05</cq>
</data>
</react>
<react id='E6'>
<sample id='2140'/>
<data>
<tar id='TUCR21'/>
<cq>40.00</cq>
</data>
</react>
<react id='E5'>
<sample id='2140'/>
<data>
<tar id='TUCR21'/>
<cq>40.00</cq>
</data>
</react>
<react id='F5'>
<sample id='2362'/>
<data>
<tar id='TUCR21'/>
<cq>40.00</cq>
</data>
</react>
<react id='F6'>
<sample id='2362'/>
<data>
<tar id='TUCR21'/>
<cq>40.00</cq>
</data>
</react>
<react id='G5'>
<sample id='2425'/>
<data>
<tar id='TUCR21'/>
<cq>40.00</cq>
</data>
</react>
<react id='G6'>
<sample id='2425'/>
<data>
<tar id='TUCR21'/>
<cq>40.00</cq>
</data>
</react>
<react id='E9'>
<sample id='789'/>
<data>
<tar id='TUCR22'/>
<cq>24.85</cq>
</data>
</react>
<react id='E10'>
<sample id='789'/>
<data>
<tar id='TUCR22'/>
<cq>24.93</cq>
</data>
</react>
<react id='B7'>
<sample id='806'/>
<data>
<tar id='TUCR22'/>
<cq>28.49</cq>
</data>
</react>
<react id='B8'>
<sample id='806'/>
<data>
<tar id='TUCR22'/>
<cq>28.87</cq>
</data>
</react>
<react id='E7'>
<sample id='1276'/>
<data>
<tar id='TUCR22'/>
<cq>24.64</cq>
</data>
</react>
<react id='E8'>
<sample id='1276'/>
<data>
<tar id='TUCR22'/>
<cq>24.74</cq>
</data>
</react>
<react id='F9'>
<sample id='1445'/>
<data>
<tar id='TUCR22'/>
<cq>25.57</cq>
</data>
</react>
<react id='F10'>
<sample id='1445'/>
<data>
<tar id='TUCR22'/>
<cq>26.03</cq>
</data>
</react>
<react id='G9'>
<sample id='1558'/>
<data>
<tar id='TUCR22'/>
<cq>24.34</cq>
</data>
</react>
<react id='G10'>
<sample id='1558'/>
<data>
<tar id='TUCR22'/>
<cq>24.46</cq>
</data>
</react>
<react id='G7'>
<sample id='1560'/>
<data>
<tar id='TUCR22'/>
<cq>24.70</cq>
</data>
</react>
<react id='G8'>
<sample id='1560'/>
<data>
<tar id='TUCR22'/>
<cq>25.08</cq>
</data>
</react>
<react id='H9'>
<sample id='1641'/>
<data>
<tar id='TUCR22'/>
<cq>24.12</cq>
</data>
</react>
<react id='H10'>
<sample id='1641'/>
<data>
<tar id='TUCR22'/>
<cq>24.16</cq>
</data>
</react>
<react id='H11'>
<sample id='1684'/>
<data>
<tar id='TUCR22'/>
<cq>25.92</cq>
</data>
</react>
<react id='H12'>
<sample id='1684'/>
<data>
<tar id='TUCR22'/>
<cq>26.24</cq>
</data>
</react>
<react id='A9'>
<sample id='1699'/>
<data>
<tar id='TUCR22'/>
<cq>26.31</cq>
</data>
</react>
<react id='A10'>
<sample id='1699'/>
<data>
<tar id='TUCR22'/>
<cq>26.33</cq>
</data>
</react>
<react id='A11'>
<sample id='1864'/>
<data>
<tar id='TUCR22'/>
<cq>24.16</cq>
</data>
</react>
<react id='A12'>
<sample id='1864'/>
<data>
<tar id='TUCR22'/>
<cq>24.30</cq>
</data>
</react>
<react id='B9'>
<sample id='1869'/>
<data>
<tar id='TUCR22'/>
<cq>25.53</cq>
</data>
</react>
<react id='B10'>
<sample id='1869'/>
<data>
<tar id='TUCR22'/>
<cq>25.77</cq>
</data>
</react>
<react id='B11'>
<sample id='1889'/>
<data>
<tar id='TUCR22'/>
<cq>26.26</cq>
</data>
</react>
<react id='B12'>
<sample id='1889'/>
<data>
<tar id='TUCR22'/>
<cq>26.34</cq>
</data>
</react>
<react id='C11'>
<sample id='1905'/>
<data>
<tar id='TUCR22'/>
<cq>26.49</cq>
</data>
</react>
<react id='C12'>
<sample id='1905'/>
<data>
<tar id='TUCR22'/>
<cq>27.07</cq>
</data>
</react>
<react id='C9'>
<sample id='1965'/>
<data>
<tar id='TUCR22'/>
<cq>24.58</cq>
</data>
</react>
<react id='C10'>
<sample id='1965'/>
<data>
<tar id='TUCR22'/>
<cq>24.58</cq>
</data>
</react>
<react id='D9'>
<sample id='1995'/>
<data>
<tar id='TUCR22'/>
<cq>23.61</cq>
</data>
</react>
<react id='D10'>
<sample id='1995'/>
<data>
<tar id='TUCR22'/>
<cq>23.91</cq>
</data>
</react>
<react id='D11'>
<sample id='2056'/>
<data>
<tar id='TUCR22'/>
<cq>26.53</cq>
</data>
</react>
<react id='D12'>
<sample id='2056'/>
<data>
<tar id='TUCR22'/>
</data>
</react>
<react id='E11'>
<sample id='2140'/>
<data>
<tar id='TUCR22'/>
<cq>23.98</cq>
</data>
</react>
<react id='E12'>
<sample id='2140'/>
<data>
<tar id='TUCR22'/>
<cq>24.12</cq>
</data>
</react>
<react id='F11'>
<sample id='2362'/>
<data>
<tar id='TUCR22'/>
<cq>24.77</cq>
</data>
</react>
<react id='F12'>
<sample id='2362'/>
<data>
<tar id='TUCR22'/>
<cq>25.27</cq>
</data>
</react>
<react id='G11'>
<sample id='2425'/>
<data>
<tar id='TUCR22'/>
<cq>25.96</cq>
</data>
</react>
<react id='G12'>
<sample id='2425'/>
<data>
<tar id='TUCR22'/>
<cq>25.98</cq>
</data>
</react>
</run>
<run id='run012'>
<instrument>RealPlex4 system (Eppendorf, Hamburg, Germany</instrument>
<dataCollectionSoftware>
<name>RealPlex</name>
<version>2.0</version>
</dataCollectionSoftware>
<backgroundDeterminationMethod>Noiseband</backgroundDeterminationMethod>
<cqDetectionMethod>automated threshold and baseline settings</cqDetectionMethod>
<pcrFormat>free format</pcrFormat>
<react id='E4'>
<sample id='789'/>
<data>
<tar id='TUCR22'/>
<cq>24.85</cq>
</data>
</react>
<react id='E3'>
<sample id='789'/>
<data>
<tar id='TUCR22'/>
<cq>24.93</cq>
</data>
</react>
<react id='B2'>
<sample id='806'/>
<data>
<tar id='TUCR22'/>
<cq>28.49</cq>
</data>
</react>
<react id='B1'>
<sample id='806'/>
<data>
<tar id='TUCR22'/>
<cq>28.87</cq>
</data>
</react>
<react id='E1'>
<sample id='1276'/>
<data>
<tar id='TUCR22'/>
<cq>24.64</cq>
</data>
</react>
<react id='E2'>
<sample id='1276'/>
<data>
<tar id='TUCR22'/>
<cq>24.74</cq>
</data>
</react>
<react id='F4'>
<sample id='1445'/>
<data>
<tar id='TUCR22'/>
<cq>25.57</cq>
</data>
</react>
<react id='F3'>
<sample id='1445'/>
<data>
<tar id='TUCR22'/>
<cq>26.03</cq>
</data>
</react>
<react id='G4'>
<sample id='1558'/>
<data>
<tar id='TUCR22'/>
<cq>24.34</cq>
</data>
</react>
<react id='G3'>
<sample id='1558'/>
<data>
<tar id='TUCR22'/>
<cq>24.46</cq>
</data>
</react>
<react id='G2'>
<sample id='1560'/>
<data>
<tar id='TUCR22'/>
<cq>24.70</cq>
</data>
</react>
<react id='G1'>
<sample id='1560'/>
<data>
<tar id='TUCR22'/>
<cq>25.08</cq>
</data>
</react>
<react id='H4'>
<sample id='1641'/>
<data>
<tar id='TUCR22'/>
<cq>24.12</cq>
</data>
</react>
<react id='H3'>
<sample id='1641'/>
<data>
<tar id='TUCR22'/>
<cq>24.16</cq>
</data>
</react>
<react id='H6'>
<sample id='1684'/>
<data>
<tar id='TUCR22'/>
<cq>25.92</cq>
</data>
</react>
<react id='H5'>
<sample id='1684'/>
<data>
<tar id='TUCR22'/>
<cq>26.24</cq>
</data>
</react>
<react id='A4'>
<sample id='1699'/>
<data>
<tar id='TUCR22'/>
<cq>26.31</cq>
</data>
</react>
<react id='A3'>
<sample id='1699'/>
<data>
<tar id='TUCR22'/>
<cq>26.33</cq>
</data>
</react>
<react id='A6'>
<sample id='1864'/>
<data>
<tar id='TUCR22'/>
<cq>24.16</cq>
</data>
</react>
<react id='A5'>
<sample id='1864'/>
<data>
<tar id='TUCR22'/>
<cq>24.30</cq>
</data>
</react>
<react id='B4'>
<sample id='1869'/>
<data>
<tar id='TUCR22'/>
<cq>25.53</cq>
</data>
</react>
<react id='B3'>
<sample id='1869'/>
<data>
<tar id='TUCR22'/>
<cq>25.77</cq>
</data>
</react>
<react id='B6'>
<sample id='1889'/>
<data>
<tar id='TUCR22'/>
<cq>26.26</cq>
</data>
</react>
<react id='B5'>
<sample id='1889'/>
<data>
<tar id='TUCR22'/>
<cq>26.34</cq>
</data>
</react>
<react id='C5'>
<sample id='1905'/>
<data>
<tar id='TUCR22'/>
<cq>26.49</cq>
</data>
</react>
<react id='C6'>
<sample id='1905'/>
<data>
<tar id='TUCR22'/>
<cq>27.07</cq>
</data>
</react>
<react id='C3'>
<sample id='1965'/>
<data>
<tar id='TUCR22'/>
<cq>24.58</cq>
</data>
</react>
<react id='C4'>
<sample id='1965'/>
<data>
<tar id='TUCR22'/>
<cq>24.58</cq>
</data>
</react>
<react id='D4'>
<sample id='1995'/>
<data>
<tar id='TUCR22'/>
<cq>23.61</cq>
</data>
</react>
<react id='D3'>
<sample id='1995'/>
<data>
<tar id='TUCR22'/>
<cq>23.91</cq>
</data>
</react>
<react id='D5'>
<sample id='2056'/>
<data>
<tar id='TUCR22'/>
<cq>26.53</cq>
</data>
</react>
<react id='D6'>
<sample id='2056'/>
<data>
<tar id='TUCR22'/>
</data>
</react>
<react id='E6'>
<sample id='2140'/>
<data>
<tar id='TUCR22'/>
<cq>23.98</cq>
</data>
</react>
<react id='E5'>
<sample id='2140'/>
<data>
<tar id='TUCR22'/>
<cq>24.12</cq>
</data>
</react>
<react id='F5'>
<sample id='2362'/>
<data>
<tar id='TUCR22'/>
<cq>24.77</cq>
</data>
</react>
<react id='F6'>
<sample id='2362'/>
<data>
<tar id='TUCR22'/>
<cq>25.27</cq>
</data>
</react>
<react id='G5'>
<sample id='2425'/>
<data>
<tar id='TUCR22'/>
<cq>25.96</cq>
</data>
</react>
<react id='G6'>
<sample id='2425'/>
<data>
<tar id='TUCR22'/>
<cq>25.98</cq>
</data>
</react>
<react id='E9'>
<sample id='789'/>
<data>
<tar id='TUCR23'/>
<cq>22.18</cq>
</data>
</react>
<react id='E10'>
<sample id='789'/>
<data>
<tar id='TUCR23'/>
<cq>22.18</cq>
</data>
</react>
<react id='B7'>
<sample id='806'/>
<data>
<tar id='TUCR23'/>
<cq>23.65</cq>
</data>
</react>
<react id='B8'>
<sample id='806'/>
<data>
<tar id='TUCR23'/>
<cq>23.75</cq>
</data>
</react>
<react id='E7'>
<sample id='1276'/>
<data>
<tar id='TUCR23'/>
<cq>21.16</cq>
</data>
</react>
<react id='E8'>
<sample id='1276'/>
<data>
<tar id='TUCR23'/>
<cq>21.38</cq>
</data>
</react>
<react id='F9'>
<sample id='1445'/>
<data>
<tar id='TUCR23'/>
<cq>23.60</cq>
</data>
</react>
<react id='F10'>
<sample id='1445'/>
<data>
<tar id='TUCR23'/>
<cq>23.72</cq>
</data>
</react>
<react id='G9'>
<sample id='1558'/>
<data>
<tar id='TUCR23'/>
<cq>22.90</cq>
</data>
</react>
<react id='G10'>
<sample id='1558'/>
<data>
<tar id='TUCR23'/>
<cq>22.92</cq>
</data>
</react>
<react id='G7'>
<sample id='1560'/>
<data>
<tar id='TUCR23'/>
<cq>21.84</cq>
</data>
</react>
<react id='G8'>
<sample id='1560'/>
<data>
<tar id='TUCR23'/>
<cq>21.96</cq>
</data>
</react>
<react id='H9'>
<sample id='1641'/>
<data>
<tar id='TUCR23'/>
<cq>20.65</cq>
</data>
</react>
<react id='H10'>
<sample id='1641'/>
<data>
<tar id='TUCR23'/>
<cq>20.75</cq>
</data>
</react>
<react id='H11'>
<sample id='1684'/>
<data>
<tar id='TUCR23'/>
<cq>22.73</cq>
</data>
</react>
<react id='H12'>
<sample id='1684'/>
<data>
<tar id='TUCR23'/>
<cq>22.79</cq>
</data>
</react>
<react id='A9'>
<sample id='1699'/>
<data>
<tar id='TUCR23'/>
<cq>21.36</cq>
</data>
</react>
<react id='A10'>
<sample id='1699'/>
<data>
<tar id='TUCR23'/>
<cq>21.42</cq>
</data>
</react>
<react id='A11'>
<sample id='1864'/>
<data>
<tar id='TUCR23'/>
<cq>21.21</cq>
</data>
</react>
<react id='A12'>
<sample id='1864'/>
<data>
<tar id='TUCR23'/>
<cq>21.47</cq>
</data>
</react>
<react id='B9'>
<sample id='1869'/>
<data>
<tar id='TUCR23'/>
<cq>22.23</cq>
</data>
</react>
<react id='B10'>
<sample id='1869'/>
<data>
<tar id='TUCR23'/>
<cq>22.33</cq>
</data>
</react>
<react id='B11'>
<sample id='1889'/>
<data>
<tar id='TUCR23'/>
<cq>21.64</cq>
</data>
</react>
<react id='B12'>
<sample id='1889'/>
<data>
<tar id='TUCR23'/>
<cq>21.68</cq>
</data>
</react>
<react id='C11'>
<sample id='1905'/>
<data>
<tar id='TUCR23'/>
<cq>20.71</cq>
</data>
</react>
<react id='C12'>
<sample id='1905'/>
<data>
<tar id='TUCR23'/>
<cq>20.93</cq>
</data>
</react>
<react id='C9'>
<sample id='1965'/>
<data>
<tar id='TUCR23'/>
<cq>20.90</cq>
</data>
</react>
<react id='C10'>
<sample id='1965'/>
<data>
<tar id='TUCR23'/>
<cq>20.96</cq>
</data>
</react>
<react id='D9'>
<sample id='1995'/>
<data>
<tar id='TUCR23'/>
<cq>22.05</cq>
</data>
</react>
<react id='D10'>
<sample id='1995'/>
<data>
<tar id='TUCR23'/>
<cq>22.11</cq>
</data>
</react>
<react id='D11'>
<sample id='2056'/>
<data>
<tar id='TUCR23'/>
<cq>22.14</cq>
</data>
</react>
<react id='D12'>
<sample id='2056'/>
<data>
<tar id='TUCR23'/>
<cq>22.62</cq>
</data>
</react>
<react id='E11'>
<sample id='2140'/>
<data>
<tar id='TUCR23'/>
<cq>21.31</cq>
</data>
</react>
<react id='E12'>
<sample id='2140'/>
<data>
<tar id='TUCR23'/>
<cq>21.37</cq>
</data>
</react>
<react id='F11'>
<sample id='2362'/>
<data>
<tar id='TUCR23'/>
<cq>21.34</cq>
</data>
</react>
<react id='F12'>
<sample id='2362'/>
<data>
<tar id='TUCR23'/>
<cq>21.46</cq>
</data>
</react>
<react id='G11'>
<sample id='2425'/>
<data>
<tar id='TUCR23'/>
<cq>20.74</cq>
</data>
</react>
<react id='G12'>
<sample id='2425'/>
<data>
<tar id='TUCR23'/>
<cq>20.90</cq>
</data>
</react>
</run>
<run id='run013'>
<instrument>RealPlex4 system (Eppendorf, Hamburg, Germany</instrument>
<dataCollectionSoftware>
<name>RealPlex</name>
<version>2.0</version>
</dataCollectionSoftware>
<backgroundDeterminationMethod>Noiseband</backgroundDeterminationMethod>
<cqDetectionMethod>automated threshold and baseline settings</cqDetectionMethod>
<pcrFormat>free format</pcrFormat>
<react id='E4'>
<sample id='789'/>
<data>
<tar id='TUCR25'/>
<cq>25.86</cq>
</data>
</react>
<react id='E3'>
<sample id='789'/>
<data>
<tar id='TUCR25'/>
<cq>25.86</cq>
</data>
</react>
<react id='B2'>
<sample id='806'/>
<data>
<tar id='TUCR25'/>
<cq>25.34</cq>
</data>
</react>
<react id='B1'>
<sample id='806'/>
<data>
<tar id='TUCR25'/>
<cq>25.40</cq>
</data>
</react>
<react id='E1'>
<sample id='1276'/>
<data>
<tar id='TUCR25'/>
<cq>23.68</cq>
</data>
</react>
<react id='E2'>
<sample id='1276'/>
<data>
<tar id='TUCR25'/>
<cq>23.70</cq>
</data>
</react>
<react id='F4'>
<sample id='1445'/>
<data>
<tar id='TUCR25'/>
<cq>24.07</cq>
</data>
</react>
<react id='F3'>
<sample id='1445'/>
<data>
<tar id='TUCR25'/>
<cq>24.37</cq>
</data>
</react>
<react id='G4'>
<sample id='1558'/>
<data>
<tar id='TUCR25'/>
<cq>24.37</cq>
</data>
</react>
<react id='G3'>
<sample id='1558'/>
<data>
<tar id='TUCR25'/>
<cq>24.49</cq>
</data>
</react>
<react id='G2'>
<sample id='1560'/>
<data>
<tar id='TUCR25'/>
<cq>24.06</cq>
</data>
</react>
<react id='G1'>
<sample id='1560'/>
<data>
<tar id='TUCR25'/>
<cq>24.14</cq>
</data>
</react>
<react id='H4'>
<sample id='1641'/>
<data>
<tar id='TUCR25'/>
<cq>23.27</cq>
</data>
</react>
<react id='H3'>
<sample id='1641'/>
<data>
<tar id='TUCR25'/>
<cq>23.59</cq>
</data>
</react>
<react id='H6'>
<sample id='1684'/>
<data>
<tar id='TUCR25'/>
<cq>23.93</cq>
</data>
</react>
<react id='H5'>
<sample id='1684'/>
<data>
<tar id='TUCR25'/>
<cq>23.99</cq>
</data>
</react>
<react id='A4'>
<sample id='1699'/>
<data>
<tar id='TUCR25'/>
<cq>26.20</cq>
</data>
</react>
<react id='A3'>
<sample id='1699'/>
<data>
<tar id='TUCR25'/>
<cq>26.22</cq>
</data>
</react>
<react id='A6'>
<sample id='1864'/>
<data>
<tar id='TUCR25'/>
<cq>23.94</cq>
</data>
</react>
<react id='A5'>
<sample id='1864'/>
<data>
<tar id='TUCR25'/>
<cq>24.02</cq>
</data>
</react>
<react id='B4'>
<sample id='1869'/>
<data>
<tar id='TUCR25'/>
<cq>23.80</cq>
</data>
</react>
<react id='B3'>
<sample id='1869'/>
<data>
<tar id='TUCR25'/>
<cq>23.94</cq>
</data>
</react>
<react id='B6'>
<sample id='1889'/>
<data>
<tar id='TUCR25'/>
<cq>24.16</cq>
</data>
</react>
<react id='B5'>
<sample id='1889'/>
<data>
<tar id='TUCR25'/>
<cq>24.22</cq>
</data>
</react>
<react id='C5'>
<sample id='1905'/>
<data>
<tar id='TUCR25'/>
<cq>24.58</cq>
</data>
</react>
<react id='C6'>
<sample id='1905'/>
<data>
<tar id='TUCR25'/>
<cq>24.64</cq>
</data>
</react>
<react id='C3'>
<sample id='1965'/>
<data>
<tar id='TUCR25'/>
<cq>24.48</cq>
</data>
</react>
<react id='C4'>
<sample id='1965'/>
<data>
<tar id='TUCR25'/>
<cq>24.54</cq>
</data>
</react>
<react id='D4'>
<sample id='1995'/>
<data>
<tar id='TUCR25'/>
<cq>23.85</cq>
</data>
</react>
<react id='D3'>
<sample id='1995'/>
<data>
<tar id='TUCR25'/>
<cq>23.97</cq>
</data>
</react>
<react id='D5'>
<sample id='2056'/>
<data>
<tar id='TUCR25'/>
<cq>24.42</cq>
</data>
</react>
<react id='D6'>
<sample id='2056'/>
<data>
<tar id='TUCR25'/>
<cq>24.46</cq>
</data>
</react>
<react id='E6'>
<sample id='2140'/>
<data>
<tar id='TUCR25'/>
<cq>23.48</cq>
</data>
</react>
<react id='E5'>
<sample id='2140'/>
<data>
<tar id='TUCR25'/>
<cq>23.52</cq>
</data>
</react>
<react id='F5'>
<sample id='2362'/>
<data>
<tar id='TUCR25'/>
<cq>24.94</cq>
</data>
</react>
<react id='F6'>
<sample id='2362'/>
<data>
<tar id='TUCR25'/>
<cq>25.18</cq>
</data>
</react>
<react id='G5'>
<sample id='2425'/>
<data>
<tar id='TUCR25'/>
<cq>24.53</cq>
</data>
</react>
<react id='G6'>
<sample id='2425'/>
<data>
<tar id='TUCR25'/>
<cq>24.59</cq>
</data>
</react>
<react id='E9'>
<sample id='789'/>
<data>
<tar id='TUCR26'/>
<cq>25.57</cq>
</data>
</react>
<react id='E10'>
<sample id='789'/>
<data>
<tar id='TUCR26'/>
<cq>25.59</cq>
</data>
</react>
<react id='B7'>
<sample id='806'/>
<data>
<tar id='TUCR26'/>
<cq>27.51</cq>
</data>
</react>
<react id='B8'>
<sample id='806'/>
<data>
<tar id='TUCR26'/>
<cq>27.57</cq>
</data>
</react>
<react id='E7'>
<sample id='1276'/>
<data>
<tar id='TUCR26'/>
<cq>28.87</cq>
</data>
</react>
<react id='E8'>
<sample id='1276'/>
<data>
<tar id='TUCR26'/>
<cq>29.21</cq>
</data>
</react>
<react id='F9'>
<sample id='1445'/>
<data>
<tar id='TUCR26'/>
<cq>25.62</cq>
</data>
</react>
<react id='F10'>
<sample id='1445'/>
<data>
<tar id='TUCR26'/>
<cq>25.72</cq>
</data>
</react>
<react id='G9'>
<sample id='1558'/>
<data>
<tar id='TUCR26'/>
<cq>28.21</cq>
</data>
</react>
<react id='G10'>
<sample id='1558'/>
<data>
<tar id='TUCR26'/>
<cq>28.29</cq>
</data>
</react>
<react id='G7'>
<sample id='1560'/>
<data>
<tar id='TUCR26'/>
<cq>29.46</cq>
</data>
</react>
<react id='G8'>
<sample id='1560'/>
<data>
<tar id='TUCR26'/>
<cq>30.40</cq>
</data>
</react>
<react id='H9'>
<sample id='1641'/>
<data>
<tar id='TUCR26'/>
<cq>26.63</cq>
</data>
</react>
<react id='H10'>
<sample id='1641'/>
<data>
<tar id='TUCR26'/>
<cq>26.71</cq>
</data>
</react>
<react id='H11'>
<sample id='1684'/>
<data>
<tar id='TUCR26'/>
<cq>30.72</cq>
</data>
</react>
<react id='H12'>
<sample id='1684'/>
<data>
<tar id='TUCR26'/>
<cq>31.12</cq>
</data>
</react>
<react id='A9'>
<sample id='1699'/>
<data>
<tar id='TUCR26'/>
<cq>24.55</cq>
</data>
</react>
<react id='A10'>
<sample id='1699'/>
<data>
<tar id='TUCR26'/>
<cq>24.73</cq>
</data>
</react>
<react id='A11'>
<sample id='1864'/>
<data>
<tar id='TUCR26'/>
<cq>24.69</cq>
</data>
</react>
<react id='A12'>
<sample id='1864'/>
<data>
<tar id='TUCR26'/>
<cq>24.79</cq>
</data>
</react>
<react id='B9'>
<sample id='1869'/>
<data>
<tar id='TUCR26'/>
<cq>26.55</cq>
</data>
</react>
<react id='B10'>
<sample id='1869'/>
<data>
<tar id='TUCR26'/>
<cq>26.55</cq>
</data>
</react>
<react id='B11'>
<sample id='1889'/>
<data>
<tar id='TUCR26'/>
<cq>24.13</cq>
</data>
</react>
<react id='B12'>
<sample id='1889'/>
<data>
<tar id='TUCR26'/>
<cq>24.39</cq>
</data>
</react>
<react id='C11'>
<sample id='1905'/>
<data>
<tar id='TUCR26'/>
<cq>29.65</cq>
</data>
</react>
<react id='C12'>
<sample id='1905'/>
<data>
<tar id='TUCR26'/>
<cq>31.23</cq>
</data>
</react>
<react id='C9'>
<sample id='1965'/>
<data>
<tar id='TUCR26'/>
<cq>31.70</cq>
</data>
</react>
<react id='C10'>
<sample id='1965'/>
<data>
<tar id='TUCR26'/>
<cq>31.70</cq>
</data>
</react>
<react id='D9'>
<sample id='1995'/>
<data>
<tar id='TUCR26'/>
<cq>25.11</cq>
</data>
</react>
<react id='D10'>
<sample id='1995'/>
<data>
<tar id='TUCR26'/>
<cq>25.29</cq>
</data>
</react>
<react id='D11'>
<sample id='2056'/>
<data>
<tar id='TUCR26'/>
<cq>28.23</cq>
</data>
</react>
<react id='D12'>
<sample id='2056'/>
<data>
<tar id='TUCR26'/>
<cq>28.47</cq>
</data>
</react>
<react id='E11'>
<sample id='2140'/>
<data>
<tar id='TUCR26'/>
<cq>27.76</cq>
</data>
</react>
<react id='E12'>
<sample id='2140'/>
<data>
<tar id='TUCR26'/>
<cq>27.76</cq>
</data>
</react>
<react id='F11'>
<sample id='2362'/>
<data>
<tar id='TUCR26'/>
<cq>24.71</cq>
</data>
</react>
<react id='F12'>
<sample id='2362'/>
<data>
<tar id='TUCR26'/>
<cq>24.89</cq>
</data>
</react>
<react id='G11'>
<sample id='2425'/>
<data>
<tar id='TUCR26'/>
<cq>31.03</cq>
</data>
</react>
<react id='G12'>
<sample id='2425'/>
<data>
<tar id='TUCR26'/>
<cq>31.03</cq>
</data>
</react>
</run>
<run id='run014'>
<instrument>RealPlex4 system (Eppendorf, Hamburg, Germany</instrument>
<dataCollectionSoftware>
<name>RealPlex</name>
<version>2.0</version>
</dataCollectionSoftware>
<backgroundDeterminationMethod>Noiseband</backgroundDeterminationMethod>
<cqDetectionMethod>automated threshold and baseline settings</cqDetectionMethod>
<pcrFormat>free format</pcrFormat>
<react id='E9'>
<sample id='789'/>
<data>
<tar id='TUCR27'/>
<cq>34.39</cq>
</data>
</react>
<react id='E10'>
<sample id='789'/>
<data>
<tar id='TUCR27'/>
<cq>34.39</cq>
</data>
</react>
<react id='B7'>
<sample id='806'/>
<data>
<tar id='TUCR27'/>
<cq>28.43</cq>
</data>
</react>
<react id='B8'>
<sample id='806'/>
<data>
<tar id='TUCR27'/>
<cq>28.79</cq>
</data>
</react>
<react id='E7'>
<sample id='1276'/>
<data>
<tar id='TUCR27'/>
<cq>28.48</cq>
</data>
</react>
<react id='E8'>
<sample id='1276'/>
<data>
<tar id='TUCR27'/>
<cq>28.72</cq>
</data>
</react>
<react id='F9'>
<sample id='1445'/>
<data>
<tar id='TUCR27'/>
<cq>27.83</cq>
</data>
</react>
<react id='F10'>
<sample id='1445'/>
<data>
<tar id='TUCR27'/>
<cq>28.73</cq>
</data>
</react>
<react id='G9'>
<sample id='1558'/>
<data>
<tar id='TUCR27'/>
<cq>29.84</cq>
</data>
</react>
<react id='G10'>
<sample id='1558'/>
<data>
<tar id='TUCR27'/>
<cq>30.44</cq>
</data>
</react>
<react id='G7'>
<sample id='1560'/>
<data>
<tar id='TUCR27'/>
<cq>32.60</cq>
</data>
</react>
<react id='G8'>
<sample id='1560'/>
<data>
<tar id='TUCR27'/>
<cq>32.70</cq>
</data>
</react>
<react id='H9'>
<sample id='1641'/>
<data>
<tar id='TUCR27'/>
<cq>27.80</cq>
</data>
</react>
<react id='H10'>
<sample id='1641'/>
<data>
<tar id='TUCR27'/>
<cq>27.82</cq>
</data>
</react>
<react id='H11'>
<sample id='1684'/>
<data>
<tar id='TUCR27'/>
<cq>27.84</cq>
</data>
</react>
<react id='H12'>
<sample id='1684'/>
<data>
<tar id='TUCR27'/>
<cq>28.54</cq>
</data>
</react>
<react id='A9'>
<sample id='1699'/>
<data>
<tar id='TUCR27'/>
<cq>29.78</cq>
</data>
</react>
<react id='A10'>
<sample id='1699'/>
<data>
<tar id='TUCR27'/>
<cq>30.68</cq>
</data>
</react>
<react id='A11'>
<sample id='1864'/>
<data>
<tar id='TUCR27'/>
<cq>28.79</cq>
</data>
</react>
<react id='A12'>
<sample id='1864'/>
<data>
<tar id='TUCR27'/>
<cq>29.49</cq>
</data>
</react>
<react id='B9'>
<sample id='1869'/>
<data>
<tar id='TUCR27'/>
<cq>30.85</cq>
</data>
</react>
<react id='B10'>
<sample id='1869'/>
<data>
<tar id='TUCR27'/>
<cq>30.91</cq>
</data>
</react>
<react id='B11'>
<sample id='1889'/>
<data>
<tar id='TUCR27'/>
<cq>29.64</cq>
</data>
</react>
<react id='B12'>
<sample id='1889'/>
<data>
<tar id='TUCR27'/>
<cq>30.42</cq>
</data>
</react>
<react id='C11'>
<sample id='1905'/>
<data>
<tar id='TUCR27'/>
<cq>30.82</cq>
</data>
</react>
<react id='C12'>
<sample id='1905'/>
<data>
<tar id='TUCR27'/>
<cq>30.84</cq>
</data>
</react>
<react id='C9'>
<sample id='1965'/>
<data>
<tar id='TUCR27'/>
<cq>32.14</cq>
</data>
</react>
<react id='C10'>
<sample id='1965'/>
<data>
<tar id='TUCR27'/>
<cq>32.40</cq>
</data>
</react>
<react id='D9'>
<sample id='1995'/>
<data>
<tar id='TUCR27'/>
<cq>29.89</cq>
</data>
</react>
<react id='D10'>
<sample id='1995'/>
<data>
<tar id='TUCR27'/>
<cq>30.45</cq>
</data>
</react>
<react id='D11'>
<sample id='2056'/>
<data>
<tar id='TUCR27'/>
<cq>30.45</cq>
</data>
</react>
<react id='D12'>
<sample id='2056'/>
<data>
<tar id='TUCR27'/>
<cq>30.69</cq>
</data>
</react>
<react id='E11'>
<sample id='2140'/>
<data>
<tar id='TUCR27'/>
<cq>27.64</cq>
</data>
</react>
<react id='E12'>
<sample id='2140'/>
<data>
<tar id='TUCR27'/>
<cq>27.88</cq>
</data>
</react>
<react id='F11'>
<sample id='2362'/>
<data>
<tar id='TUCR27'/>
<cq>25.63</cq>
</data>
</react>
<react id='F12'>
<sample id='2362'/>
<data>
<tar id='TUCR27'/>
<cq>25.63</cq>
</data>
</react>
<react id='G11'>
<sample id='2425'/>
<data>
<tar id='TUCR27'/>
<cq>29.78</cq>
</data>
</react>
<react id='G12'>
<sample id='2425'/>
<data>
<tar id='TUCR27'/>
<cq>31.98</cq>
</data>
</react>
</run>
<run id='run015'>
<instrument>RealPlex4 system (Eppendorf, Hamburg, Germany</instrument>
<dataCollectionSoftware>
<name>RealPlex</name>
<version>2.0</version>
</dataCollectionSoftware>
<backgroundDeterminationMethod>Noiseband</backgroundDeterminationMethod>
<cqDetectionMethod>automated threshold and baseline settings</cqDetectionMethod>
<pcrFormat>free format</pcrFormat>
<react id='E4'>
<sample id='789'/>
<data>
<tar id='TUCR28'/>
<cq>20.15</cq>
</data>
</react>
<react id='E3'>
<sample id='789'/>
<data>
<tar id='TUCR28'/>
<cq>20.25</cq>
</data>
</react>
<react id='B2'>
<sample id='806'/>
<data>
<tar id='TUCR28'/>
<cq>18.97</cq>
</data>
</react>
<react id='B1'>
<sample id='806'/>
<data>
<tar id='TUCR28'/>
<cq>19.01</cq>
</data>
</react>
<react id='E1'>
<sample id='1276'/>
<data>
<tar id='TUCR28'/>
<cq>18.75</cq>
</data>
</react>
<react id='E2'>
<sample id='1276'/>
<data>
<tar id='TUCR28'/>
<cq>18.99</cq>
</data>
</react>
<react id='F4'>
<sample id='1445'/>
<data>
<tar id='TUCR28'/>
<cq>19.99</cq>
</data>
</react>
<react id='F3'>
<sample id='1445'/>
<data>
<tar id='TUCR28'/>
<cq>20.13</cq>
</data>
</react>
<react id='G4'>
<sample id='1558'/>
<data>
<tar id='TUCR28'/>
<cq>19.48</cq>
</data>
</react>
<react id='G3'>
<sample id='1558'/>
<data>
<tar id='TUCR28'/>
<cq>19.70</cq>
</data>
</react>
<react id='G2'>
<sample id='1560'/>
<data>
<tar id='TUCR28'/>
<cq>19.43</cq>
</data>
</react>
<react id='G1'>
<sample id='1560'/>
<data>
<tar id='TUCR28'/>
<cq>19.57</cq>
</data>
</react>
<react id='H4'>
<sample id='1641'/>
<data>
<tar id='TUCR28'/>
<cq>19.30</cq>
</data>
</react>
<react id='H3'>
<sample id='1641'/>
<data>
<tar id='TUCR28'/>
<cq>19.38</cq>
</data>
</react>
<react id='H6'>
<sample id='1684'/>
<data>
<tar id='TUCR28'/>
<cq>20.24</cq>
</data>
</react>
<react id='H5'>
<sample id='1684'/>
<data>
<tar id='TUCR28'/>
<cq>20.38</cq>
</data>
</react>
<react id='A4'>
<sample id='1699'/>
<data>
<tar id='TUCR28'/>
<cq>21.33</cq>
</data>
</react>
<react id='A3'>
<sample id='1699'/>
<data>
<tar id='TUCR28'/>
<cq>21.35</cq>
</data>
</react>
<react id='A6'>
<sample id='1864'/>
<data>
<tar id='TUCR28'/>
<cq>18.88</cq>
</data>
</react>
<react id='A5'>
<sample id='1864'/>
<data>
<tar id='TUCR28'/>
<cq>18.92</cq>
</data>
</react>
<react id='B4'>
<sample id='1869'/>
<data>
<tar id='TUCR28'/>
<cq>19.14</cq>
</data>
</react>
<react id='B3'>
<sample id='1869'/>
<data>
<tar id='TUCR28'/>
<cq>19.14</cq>
</data>
</react>
<react id='B6'>
<sample id='1889'/>
<data>
<tar id='TUCR28'/>
<cq>21.35</cq>
</data>
</react>
<react id='B5'>
<sample id='1889'/>
<data>
<tar id='TUCR28'/>
<cq>21.37</cq>
</data>
</react>
<react id='C5'>
<sample id='1905'/>
<data>
<tar id='TUCR28'/>
<cq>19.16</cq>
</data>
</react>
<react id='C6'>
<sample id='1905'/>
<data>
<tar id='TUCR28'/>
<cq>19.68</cq>
</data>
</react>
<react id='C3'>
<sample id='1965'/>
<data>
<tar id='TUCR28'/>
<cq>19.73</cq>
</data>
</react>
<react id='C4'>
<sample id='1965'/>
<data>
<tar id='TUCR28'/>
<cq>19.95</cq>
</data>
</react>
<react id='D4'>
<sample id='1995'/>
<data>
<tar id='TUCR28'/>
<cq>19.30</cq>
</data>
</react>
<react id='D3'>
<sample id='1995'/>
<data>
<tar id='TUCR28'/>
<cq>19.46</cq>
</data>
</react>
<react id='D5'>
<sample id='2056'/>
<data>
<tar id='TUCR28'/>
<cq>18.07</cq>
</data>
</react>
<react id='D6'>
<sample id='2056'/>
<data>
<tar id='TUCR28'/>
<cq>18.15</cq>
</data>
</react>
<react id='E6'>
<sample id='2140'/>
<data>
<tar id='TUCR28'/>
<cq>18.96</cq>
</data>
</react>
<react id='E5'>
<sample id='2140'/>
<data>
<tar id='TUCR28'/>
<cq>19.06</cq>
</data>
</react>
<react id='F5'>
<sample id='2362'/>
<data>
<tar id='TUCR28'/>
<cq>19.39</cq>
</data>
</react>
<react id='F6'>
<sample id='2362'/>
<data>
<tar id='TUCR28'/>
<cq>19.57</cq>
</data>
</react>
<react id='G5'>
<sample id='2425'/>
<data>
<tar id='TUCR28'/>
<cq>20.19</cq>
</data>
</react>
<react id='G6'>
<sample id='2425'/>
<data>
<tar id='TUCR28'/>
<cq>20.59</cq>
</data>
</react>
<react id='E9'>
<sample id='789'/>
<data>
<tar id='TUCR29'/>
<cq>25.70</cq>
</data>
</react>
<react id='E10'>
<sample id='789'/>
<data>
<tar id='TUCR29'/>
<cq>25.86</cq>
</data>
</react>
<react id='B7'>
<sample id='806'/>
<data>
<tar id='TUCR29'/>
<cq>26.24</cq>
</data>
</react>
<react id='B8'>
<sample id='806'/>
<data>
<tar id='TUCR29'/>
<cq>26.52</cq>
</data>
</react>
<react id='E7'>
<sample id='1276'/>
<data>
<tar id='TUCR29'/>
<cq>27.30</cq>
</data>
</react>
<react id='E8'>
<sample id='1276'/>
<data>
<tar id='TUCR29'/>
<cq>27.44</cq>
</data>
</react>
<react id='F9'>
<sample id='1445'/>
<data>
<tar id='TUCR29'/>
<cq>29.53</cq>
</data>
</react>
<react id='F10'>
<sample id='1445'/>
<data>
<tar id='TUCR29'/>
<cq>29.93</cq>
</data>
</react>
<react id='G9'>
<sample id='1558'/>
<data>
<tar id='TUCR29'/>
<cq>25.50</cq>
</data>
</react>
<react id='G10'>
<sample id='1558'/>
<data>
<tar id='TUCR29'/>
<cq>25.74</cq>
</data>
</react>
<react id='G7'>
<sample id='1560'/>
<data>
<tar id='TUCR29'/>
<cq>27.23</cq>
</data>
</react>
<react id='G8'>
<sample id='1560'/>
<data>
<tar id='TUCR29'/>
<cq>28.05</cq>
</data>
</react>
<react id='H9'>
<sample id='1641'/>
<data>
<tar id='TUCR29'/>
<cq>26.23</cq>
</data>
</react>
<react id='H10'>
<sample id='1641'/>
<data>
<tar id='TUCR29'/>
<cq>26.41</cq>
</data>
</react>
<react id='H11'>
<sample id='1684'/>
<data>
<tar id='TUCR29'/>
<cq>28.51</cq>
</data>
</react>
<react id='H12'>
<sample id='1684'/>
<data>
<tar id='TUCR29'/>
<cq>29.29</cq>
</data>
</react>
<react id='A9'>
<sample id='1699'/>
<data>
<tar id='TUCR29'/>
<cq>29.57</cq>
</data>
</react>
<react id='A10'>
<sample id='1699'/>
<data>
<tar id='TUCR29'/>
<cq>29.93</cq>
</data>
</react>
<react id='A11'>
<sample id='1864'/>
<data>
<tar id='TUCR29'/>
<cq>27.98</cq>
</data>
</react>
<react id='A12'>
<sample id='1864'/>
<data>
<tar id='TUCR29'/>
<cq>28.04</cq>
</data>
</react>
<react id='B9'>
<sample id='1869'/>
<data>
<tar id='TUCR29'/>
<cq>29.37</cq>
</data>
</react>
<react id='B10'>
<sample id='1869'/>
<data>
<tar id='TUCR29'/>
<cq>30.01</cq>
</data>
</react>
<react id='B11'>
<sample id='1889'/>
<data>
<tar id='TUCR29'/>
<cq>26.65</cq>
</data>
</react>
<react id='B12'>
<sample id='1889'/>
<data>
<tar id='TUCR29'/>
<cq>27.31</cq>
</data>
</react>
<react id='C11'>
<sample id='1905'/>
<data>
<tar id='TUCR29'/>
<cq>30.91</cq>
</data>
</react>
<react id='C12'>
<sample id='1905'/>
<data>
<tar id='TUCR29'/>
<cq>31.17</cq>
</data>
</react>
<react id='C9'>
<sample id='1965'/>
<data>
<tar id='TUCR29'/>
<cq>25.16</cq>
</data>
</react>
<react id='C10'>
<sample id='1965'/>
<data>
<tar id='TUCR29'/>
<cq>25.36</cq>
</data>
</react>
<react id='D9'>
<sample id='1995'/>
<data>
<tar id='TUCR29'/>
<cq>29.63</cq>
</data>
</react>
<react id='D10'>
<sample id='1995'/>
<data>
<tar id='TUCR29'/>
<cq>30.51</cq>
</data>
</react>
<react id='D11'>
<sample id='2056'/>
<data>
<tar id='TUCR29'/>
<cq>27.61</cq>
</data>
</react>
<react id='D12'>
<sample id='2056'/>
<data>
<tar id='TUCR29'/>
<cq>27.79</cq>
</data>
</react>
<react id='E11'>
<sample id='2140'/>
<data>
<tar id='TUCR29'/>
<cq>26.93</cq>
</data>
</react>
<react id='E12'>
<sample id='2140'/>
<data>
<tar id='TUCR29'/>
<cq>27.21</cq>
</data>
</react>
<react id='F11'>
<sample id='2362'/>
<data>
<tar id='TUCR29'/>
<cq>26.06</cq>
</data>
</react>
<react id='F12'>
<sample id='2362'/>
<data>
<tar id='TUCR29'/>
<cq>26.20</cq>
</data>
</react>
<react id='G11'>
<sample id='2425'/>
<data>
<tar id='TUCR29'/>
<cq>28.76</cq>
</data>
</react>
<react id='G12'>
<sample id='2425'/>
<data>
<tar id='TUCR29'/>
<cq>31.28</cq>
</data>
</react>
</run>
<run id='run016'>
<instrument>RealPlex4 system (Eppendorf, Hamburg, Germany</instrument>
<dataCollectionSoftware>
<name>RealPlex</name>
<version>2.0</version>
</dataCollectionSoftware>
<backgroundDeterminationMethod>Noiseband</backgroundDeterminationMethod>
<cqDetectionMethod>automated threshold and baseline settings</cqDetectionMethod>
<pcrFormat>free format</pcrFormat>
<react id='E4'>
<sample id='789'/>
<data>
<tar id='TUCR30'/>
<cq>40.00</cq>
</data>
</react>
<react id='E3'>
<sample id='789'/>
<data>
<tar id='TUCR30'/>
<cq>40</cq>
</data>
</react>
<react id='B2'>
<sample id='806'/>
<data>
<tar id='TUCR30'/>
<cq>31.72</cq>
</data>
</react>
<react id='B1'>
<sample id='806'/>
<data>
<tar id='TUCR30'/>
</data>
</react>
<react id='E1'>
<sample id='1276'/>
<data>
<tar id='TUCR30'/>
<cq>26.49</cq>
</data>
</react>
<react id='E2'>
<sample id='1276'/>
<data>
<tar id='TUCR30'/>
<cq>26.65</cq>
</data>
</react>
<react id='F4'>
<sample id='1445'/>
<data>
<tar id='TUCR30'/>
<cq>33.98</cq>
</data>
</react>
<react id='F3'>
<sample id='1445'/>
<data>
<tar id='TUCR30'/>
</data>
</react>
<react id='G4'>
<sample id='1558'/>
<data>
<tar id='TUCR30'/>
<cq>31.07</cq>
</data>
</react>
<react id='G3'>
<sample id='1558'/>
<data>
<tar id='TUCR30'/>
<cq>32.73</cq>
</data>
</react>
<react id='G2'>
<sample id='1560'/>
<data>
<tar id='TUCR30'/>
<cq>40.00</cq>
</data>
</react>
<react id='G1'>
<sample id='1560'/>
<data>
<tar id='TUCR30'/>
<cq>40</cq>
</data>
</react>
<react id='H4'>
<sample id='1641'/>
<data>
<tar id='TUCR30'/>
<cq>31.11</cq>
</data>
</react>
<react id='H3'>
<sample id='1641'/>
<data>
<tar id='TUCR30'/>
<cq>31.31</cq>
</data>
</react>
<react id='H6'>
<sample id='1684'/>
<data>
<tar id='TUCR30'/>
<cq>30.43</cq>
</data>
</react>
<react id='H5'>
<sample id='1684'/>
<data>
<tar id='TUCR30'/>
<cq>31.73</cq>
</data>
</react>
<react id='A4'>
<sample id='1699'/>
<data>
<tar id='TUCR30'/>
<cq>40.00</cq>
</data>
</react>
<react id='A3'>
<sample id='1699'/>
<data>
<tar id='TUCR30'/>
<cq>40</cq>
</data>
</react>
<react id='A6'>
<sample id='1864'/>
<data>
<tar id='TUCR30'/>
<cq>34.00</cq>
</data>
</react>
<react id='A5'>
<sample id='1864'/>
<data>
<tar id='TUCR30'/>
</data>
</react>
<react id='B4'>
<sample id='1869'/>
<data>
<tar id='TUCR30'/>
<cq>30.84</cq>
</data>
</react>
<react id='B3'>
<sample id='1869'/>
<data>
<tar id='TUCR30'/>
<cq>31.42</cq>
</data>
</react>
<react id='B6'>
<sample id='1889'/>
<data>
<tar id='TUCR30'/>
<cq>30.92</cq>
</data>
</react>
<react id='B5'>
<sample id='1889'/>
<data>
<tar id='TUCR30'/>
<cq>31.22</cq>
</data>
</react>
<react id='C5'>
<sample id='1905'/>
<data>
<tar id='TUCR30'/>
<cq>32.35</cq>
</data>
</react>
<react id='C6'>
<sample id='1905'/>
<data>
<tar id='TUCR30'/>
<cq>32.41</cq>
</data>
</react>
<react id='C3'>
<sample id='1965'/>
<data>
<tar id='TUCR30'/>
<cq>40.00</cq>
</data>
</react>
<react id='C4'>
<sample id='1965'/>
<data>
<tar id='TUCR30'/>
<cq>40</cq>
</data>
</react>
<react id='D4'>
<sample id='1995'/>
<data>
<tar id='TUCR30'/>
<cq>40.00</cq>
</data>
</react>
<react id='D3'>
<sample id='1995'/>
<data>
<tar id='TUCR30'/>
<cq>40</cq>
</data>
</react>
<react id='D5'>
<sample id='2056'/>
<data>
<tar id='TUCR30'/>
<cq>34.62</cq>
</data>
</react>
<react id='D6'>
<sample id='2056'/>
<data>
<tar id='TUCR30'/>
</data>
</react>
<react id='E6'>
<sample id='2140'/>
<data>
<tar id='TUCR30'/>
<cq>33.65</cq>
</data>
</react>
<react id='E5'>
<sample id='2140'/>
<data>
<tar id='TUCR30'/>
</data>
</react>
<react id='F5'>
<sample id='2362'/>
<data>
<tar id='TUCR30'/>
<cq>29.74</cq>
</data>
</react>
<react id='F6'>
<sample id='2362'/>
<data>
<tar id='TUCR30'/>
<cq>30.72</cq>
</data>
</react>
<react id='G5'>
<sample id='2425'/>
<data>
<tar id='TUCR30'/>
<cq>33.76</cq>
</data>
</react>
<react id='G6'>
<sample id='2425'/>
<data>
<tar id='TUCR30'/>
<cq>34.94</cq>
</data>
</react>
<react id='E9'>
<sample id='789'/>
<data>
<tar id='TUCR31'/>
<cq>33.57</cq>
</data>
</react>
<react id='E10'>
<sample id='789'/>
<data>
<tar id='TUCR31'/>
<cq>33.57</cq>
</data>
</react>
<react id='B7'>
<sample id='806'/>
<data>
<tar id='TUCR31'/>
<cq>29.36</cq>
</data>
</react>
<react id='B8'>
<sample id='806'/>
<data>
<tar id='TUCR31'/>
<cq>29.54</cq>
</data>
</react>
<react id='E7'>
<sample id='1276'/>
<data>
<tar id='TUCR31'/>
<cq>32.52</cq>
</data>
</react>
<react id='E8'>
<sample id='1276'/>
<data>
<tar id='TUCR31'/>
<cq>32.52</cq>
</data>
</react>
<react id='F9'>
<sample id='1445'/>
<data>
<tar id='TUCR31'/>
<cq>25.68</cq>
</data>
</react>
<react id='F10'>
<sample id='1445'/>
<data>
<tar id='TUCR31'/>
<cq>25.70</cq>
</data>
</react>
<react id='G9'>
<sample id='1558'/>
<data>
<tar id='TUCR31'/>
<cq>32.83</cq>
</data>
</react>
<react id='G10'>
<sample id='1558'/>
<data>
<tar id='TUCR31'/>
<cq>32.83</cq>
</data>
</react>
<react id='G7'>
<sample id='1560'/>
<data>
<tar id='TUCR31'/>
<cq>34.50</cq>
</data>
</react>
<react id='G8'>
<sample id='1560'/>
<data>
<tar id='TUCR31'/>
<cq>34.50</cq>
</data>
</react>
<react id='H9'>
<sample id='1641'/>
<data>
<tar id='TUCR31'/>
<cq>28.96</cq>
</data>
</react>
<react id='H10'>
<sample id='1641'/>
<data>
<tar id='TUCR31'/>
<cq>30.48</cq>
</data>
</react>
<react id='H11'>
<sample id='1684'/>
<data>
<tar id='TUCR31'/>
<cq>31.21</cq>
</data>
</react>
<react id='H12'>
<sample id='1684'/>
<data>
<tar id='TUCR31'/>
<cq>32.87</cq>
</data>
</react>
<react id='A9'>
<sample id='1699'/>
<data>
<tar id='TUCR31'/>
<cq>34.89</cq>
</data>
</react>
<react id='A10'>
<sample id='1699'/>
<data>
<tar id='TUCR31'/>
<cq>34.89</cq>
</data>
</react>
<react id='A11'>
<sample id='1864'/>
<data>
<tar id='TUCR31'/>
<cq>31.85</cq>
</data>
</react>
<react id='A12'>
<sample id='1864'/>
<data>
<tar id='TUCR31'/>
<cq>31.97</cq>
</data>
</react>
<react id='B9'>
<sample id='1869'/>
<data>
<tar id='TUCR31'/>
<cq>40.00</cq>
</data>
</react>
<react id='B10'>
<sample id='1869'/>
<data>
<tar id='TUCR31'/>
<cq>40.00</cq>
</data>
</react>
<react id='B11'>
<sample id='1889'/>
<data>
<tar id='TUCR31'/>
<cq>29.67</cq>
</data>
</react>
<react id='B12'>
<sample id='1889'/>
<data>
<tar id='TUCR31'/>
<cq>29.87</cq>
</data>
</react>
<react id='C11'>
<sample id='1905'/>
<data>
<tar id='TUCR31'/>
<cq>33.00</cq>
</data>
</react>
<react id='C12'>
<sample id='1905'/>
<data>
<tar id='TUCR31'/>
<cq>33.00</cq>
</data>
</react>
<react id='C9'>
<sample id='1965'/>
<data>
<tar id='TUCR31'/>
<cq>34.65</cq>
</data>
</react>
<react id='C10'>
<sample id='1965'/>
<data>
<tar id='TUCR31'/>
<cq>34.65</cq>
</data>
</react>
<react id='D9'>
<sample id='1995'/>
<data>
<tar id='TUCR31'/>
<cq>40.00</cq>
</data>
</react>
<react id='D10'>
<sample id='1995'/>
<data>
<tar id='TUCR31'/>
<cq>40.00</cq>
</data>
</react>
<react id='D11'>
<sample id='2056'/>
<data>
<tar id='TUCR31'/>
<cq>33.86</cq>
</data>
</react>
<react id='D12'>
<sample id='2056'/>
<data>
<tar id='TUCR31'/>
<cq>33.86</cq>
</data>
</react>
<react id='E11'>
<sample id='2140'/>
<data>
<tar id='TUCR31'/>
<cq>29.62</cq>
</data>
</react>
<react id='E12'>
<sample id='2140'/>
<data>
<tar id='TUCR31'/>
<cq>29.62</cq>
</data>
</react>
<react id='F11'>
<sample id='2362'/>
<data>
<tar id='TUCR31'/>
<cq>34.53</cq>
</data>
</react>
<react id='F12'>
<sample id='2362'/>
<data>
<tar id='TUCR31'/>
<cq>34.53</cq>
</data>
</react>
<react id='G11'>
<sample id='2425'/>
<data>
<tar id='TUCR31'/>
<cq>33.32</cq>
</data>
</react>
<react id='G12'>
<sample id='2425'/>
<data>
<tar id='TUCR31'/>
<cq>33.32</cq>
</data>
</react>
</run>
<run id='run017'>
<instrument>RealPlex4 system (Eppendorf, Hamburg, Germany</instrument>
<dataCollectionSoftware>
<name>RealPlex</name>
<version>2.0</version>
</dataCollectionSoftware>
<backgroundDeterminationMethod>Noiseband</backgroundDeterminationMethod>
<cqDetectionMethod>automated threshold and baseline settings</cqDetectionMethod>
<pcrFormat>free format</pcrFormat>
<react id='E4'>
<sample id='789'/>
<data>
<tar id='TUCR33'/>
<cq>21.41</cq>
</data>
</react>
<react id='E3'>
<sample id='789'/>
<data>
<tar id='TUCR33'/>
<cq>21.53</cq>
</data>
</react>
<react id='B2'>
<sample id='806'/>
<data>
<tar id='TUCR33'/>
<cq>21.29</cq>
</data>
</react>
<react id='B1'>
<sample id='806'/>
<data>
<tar id='TUCR33'/>
<cq>21.37</cq>
</data>
</react>
<react id='E1'>
<sample id='1276'/>
<data>
<tar id='TUCR33'/>
<cq>19.37</cq>
</data>
</react>
<react id='E2'>
<sample id='1276'/>
<data>
<tar id='TUCR33'/>
<cq>19.57</cq>
</data>
</react>
<react id='F4'>
<sample id='1445'/>
<data>
<tar id='TUCR33'/>
<cq>21.97</cq>
</data>
</react>
<react id='F3'>
<sample id='1445'/>
<data>
<tar id='TUCR33'/>
<cq>21.99</cq>
</data>
</react>
<react id='G4'>
<sample id='1558'/>
<data>
<tar id='TUCR33'/>
<cq>20.92</cq>
</data>
</react>
<react id='G3'>
<sample id='1558'/>
<data>
<tar id='TUCR33'/>
<cq>21.02</cq>
</data>
</react>
<react id='G2'>
<sample id='1560'/>
<data>
<tar id='TUCR33'/>
<cq>21.79</cq>
</data>
</react>
<react id='G1'>
<sample id='1560'/>
<data>
<tar id='TUCR33'/>
<cq>21.89</cq>
</data>
</react>
<react id='H4'>
<sample id='1641'/>
<data>
<tar id='TUCR33'/>
<cq>19.07</cq>
</data>
</react>
<react id='H3'>
<sample id='1641'/>
<data>
<tar id='TUCR33'/>
<cq>19.13</cq>
</data>
</react>
<react id='H6'>
<sample id='1684'/>
<data>
<tar id='TUCR33'/>
<cq>21.08</cq>
</data>
</react>
<react id='H5'>
<sample id='1684'/>
<data>
<tar id='TUCR33'/>
<cq>21.08</cq>
</data>
</react>
<react id='A4'>
<sample id='1699'/>
<data>
<tar id='TUCR33'/>
<cq>21.39</cq>
</data>
</react>
<react id='A3'>
<sample id='1699'/>
<data>
<tar id='TUCR33'/>
<cq>21.47</cq>
</data>
</react>
<react id='A6'>
<sample id='1864'/>
<data>
<tar id='TUCR33'/>
<cq>21.81</cq>
</data>
</react>
<react id='A5'>
<sample id='1864'/>
<data>
<tar id='TUCR33'/>
<cq>21.89</cq>
</data>
</react>
<react id='B4'>
<sample id='1869'/>
<data>
<tar id='TUCR33'/>
<cq>20.06</cq>
</data>
</react>
<react id='B3'>
<sample id='1869'/>
<data>
<tar id='TUCR33'/>
<cq>20.16</cq>
</data>
</react>
<react id='B6'>
<sample id='1889'/>
<data>
<tar id='TUCR33'/>
<cq>21.49</cq>
</data>
</react>
<react id='B5'>
<sample id='1889'/>
<data>
<tar id='TUCR33'/>
<cq>21.55</cq>
</data>
</react>
<react id='C5'>
<sample id='1905'/>
<data>
<tar id='TUCR33'/>
<cq>19.47</cq>
</data>
</react>
<react id='C6'>
<sample id='1905'/>
<data>
<tar id='TUCR33'/>
<cq>19.77</cq>
</data>
</react>
<react id='C3'>
<sample id='1965'/>
<data>
<tar id='TUCR33'/>
<cq>19.80</cq>
</data>
</react>
<react id='C4'>
<sample id='1965'/>
<data>
<tar id='TUCR33'/>
<cq>19.84</cq>
</data>
</react>
<react id='D4'>
<sample id='1995'/>
<data>
<tar id='TUCR33'/>
<cq>20.71</cq>
</data>
</react>
<react id='D3'>
<sample id='1995'/>
<data>
<tar id='TUCR33'/>
<cq>20.77</cq>
</data>
</react>
<react id='D5'>
<sample id='2056'/>
<data>
<tar id='TUCR33'/>
<cq>20.05</cq>
</data>
</react>
<react id='D6'>
<sample id='2056'/>
<data>
<tar id='TUCR33'/>
<cq>20.15</cq>
</data>
</react>
<react id='E6'>
<sample id='2140'/>
<data>
<tar id='TUCR33'/>
<cq>19.87</cq>
</data>
</react>
<react id='E5'>
<sample id='2140'/>
<data>
<tar id='TUCR33'/>
</data>
</react>
<react id='F5'>
<sample id='2362'/>
<data>
<tar id='TUCR33'/>
<cq>20.77</cq>
</data>
</react>
<react id='F6'>
<sample id='2362'/>
<data>
<tar id='TUCR33'/>
<cq>20.89</cq>
</data>
</react>
<react id='G5'>
<sample id='2425'/>
<data>
<tar id='TUCR33'/>
<cq>22.38</cq>
</data>
</react>
<react id='G6'>
<sample id='2425'/>
<data>
<tar id='TUCR33'/>
<cq>22.60</cq>
</data>
</react>
<react id='E9'>
<sample id='789'/>
<data>
<tar id='TUCR34'/>
<cq>16.73</cq>
</data>
</react>
<react id='E10'>
<sample id='789'/>
<data>
<tar id='TUCR34'/>
</data>
</react>
<react id='B7'>
<sample id='806'/>
<data>
<tar id='TUCR34'/>
<cq>19.58</cq>
</data>
</react>
<react id='B8'>
<sample id='806'/>
<data>
<tar id='TUCR34'/>
<cq>19.66</cq>
</data>
</react>
<react id='E7'>
<sample id='1276'/>
<data>
<tar id='TUCR34'/>
<cq>18.50</cq>
</data>
</react>
<react id='E8'>
<sample id='1276'/>
<data>
<tar id='TUCR34'/>
<cq>18.68</cq>
</data>
</react>
<react id='F9'>
<sample id='1445'/>
<data>
<tar id='TUCR34'/>
<cq>19.45</cq>
</data>
</react>
<react id='F10'>
<sample id='1445'/>
<data>
<tar id='TUCR34'/>
<cq>19.59</cq>
</data>
</react>
<react id='G9'>
<sample id='1558'/>
<data>
<tar id='TUCR34'/>
<cq>22.21</cq>
</data>
</react>
<react id='G10'>
<sample id='1558'/>
<data>
<tar id='TUCR34'/>
<cq>22.25</cq>
</data>
</react>
<react id='G7'>
<sample id='1560'/>
<data>
<tar id='TUCR34'/>
<cq>23.82</cq>
</data>
</react>
<react id='G8'>
<sample id='1560'/>
<data>
<tar id='TUCR34'/>
<cq>23.90</cq>
</data>
</react>
<react id='H9'>
<sample id='1641'/>
<data>
<tar id='TUCR34'/>
<cq>17.94</cq>
</data>
</react>
<react id='H10'>
<sample id='1641'/>
<data>
<tar id='TUCR34'/>
<cq>17.96</cq>
</data>
</react>
<react id='H11'>
<sample id='1684'/>
<data>
<tar id='TUCR34'/>
<cq>19.48</cq>
</data>
</react>
<react id='H12'>
<sample id='1684'/>
<data>
<tar id='TUCR34'/>
<cq>19.84</cq>
</data>
</react>
<react id='A9'>
<sample id='1699'/>
<data>
<tar id='TUCR34'/>
<cq>21.25</cq>
</data>
</react>
<react id='A10'>
<sample id='1699'/>
<data>
<tar id='TUCR34'/>
<cq>21.47</cq>
</data>
</react>
<react id='A11'>
<sample id='1864'/>
<data>
<tar id='TUCR34'/>
<cq>18.66</cq>
</data>
</react>
<react id='A12'>
<sample id='1864'/>
<data>
<tar id='TUCR34'/>
<cq>18.76</cq>
</data>
</react>
<react id='B9'>
<sample id='1869'/>
<data>
<tar id='TUCR34'/>
<cq>19.59</cq>
</data>
</react>
<react id='B10'>
<sample id='1869'/>
<data>
<tar id='TUCR34'/>
<cq>19.71</cq>
</data>
</react>
<react id='B11'>
<sample id='1889'/>
<data>
<tar id='TUCR34'/>
<cq>20.68</cq>
</data>
</react>
<react id='B12'>
<sample id='1889'/>
<data>
<tar id='TUCR34'/>
<cq>20.72</cq>
</data>
</react>
<react id='C11'>
<sample id='1905'/>
<data>
<tar id='TUCR34'/>
<cq>18.66</cq>
</data>
</react>
<react id='C12'>
<sample id='1905'/>
<data>
<tar id='TUCR34'/>
<cq>18.90</cq>
</data>
</react>
<react id='C9'>
<sample id='1965'/>
<data>
<tar id='TUCR34'/>
<cq>19.14</cq>
</data>
</react>
<react id='C10'>
<sample id='1965'/>
<data>
<tar id='TUCR34'/>
<cq>19.46</cq>
</data>
</react>
<react id='D9'>
<sample id='1995'/>
<data>
<tar id='TUCR34'/>
<cq>17.96</cq>
</data>
</react>
<react id='D10'>
<sample id='1995'/>
<data>
<tar id='TUCR34'/>
<cq>18.02</cq>
</data>
</react>
<react id='D11'>
<sample id='2056'/>
<data>
<tar id='TUCR34'/>
<cq>18.91</cq>
</data>
</react>
<react id='D12'>
<sample id='2056'/>
<data>
<tar id='TUCR34'/>
<cq>18.97</cq>
</data>
</react>
<react id='E11'>
<sample id='2140'/>
<data>
<tar id='TUCR34'/>
<cq>18.00</cq>
</data>
</react>
<react id='E12'>
<sample id='2140'/>
<data>
<tar id='TUCR34'/>
<cq>18.18</cq>
</data>
</react>
<react id='F11'>
<sample id='2362'/>
<data>
<tar id='TUCR34'/>
<cq>18.65</cq>
</data>
</react>
<react id='F12'>
<sample id='2362'/>
<data>
<tar id='TUCR34'/>
<cq>18.75</cq>
</data>
</react>
<react id='G11'>
<sample id='2425'/>
<data>
<tar id='TUCR34'/>
<cq>21.96</cq>
</data>
</react>
<react id='G12'>
<sample id='2425'/>
<data>
<tar id='TUCR34'/>
<cq>22.20</cq>
</data>
</react>
</run>
<run id='run018'>
<instrument>RealPlex4 system (Eppendorf, Hamburg, Germany</instrument>
<dataCollectionSoftware>
<name>RealPlex</name>
<version>2.0</version>
</dataCollectionSoftware>
<backgroundDeterminationMethod>Noiseband</backgroundDeterminationMethod>
<cqDetectionMethod>automated threshold and baseline settings</cqDetectionMethod>
<pcrFormat>free format</pcrFormat>
<react id='E4'>
<sample id='789'/>
<data>
<tar id='TUCR35'/>
<cq>25.89</cq>
</data>
</react>
<react id='E3'>
<sample id='789'/>
<data>
<tar id='TUCR35'/>
<cq>26.01</cq>
</data>
</react>
<react id='B2'>
<sample id='806'/>
<data>
<tar id='TUCR35'/>
<cq>26.81</cq>
</data>
</react>
<react id='B1'>
<sample id='806'/>
<data>
<tar id='TUCR35'/>
<cq>27.15</cq>
</data>
</react>
<react id='E1'>
<sample id='1276'/>
<data>
<tar id='TUCR35'/>
<cq>26.28</cq>
</data>
</react>
<react id='E2'>
<sample id='1276'/>
<data>
<tar id='TUCR35'/>
<cq>26.64</cq>
</data>
</react>
<react id='F4'>
<sample id='1445'/>
<data>
<tar id='TUCR35'/>
<cq>26.46</cq>
</data>
</react>
<react id='F3'>
<sample id='1445'/>
<data>
<tar id='TUCR35'/>
<cq>26.54</cq>
</data>
</react>
<react id='G4'>
<sample id='1558'/>
<data>
<tar id='TUCR35'/>
<cq>23.87</cq>
</data>
</react>
<react id='G3'>
<sample id='1558'/>
<data>
<tar id='TUCR35'/>
<cq>23.99</cq>
</data>
</react>
<react id='G2'>
<sample id='1560'/>
<data>
<tar id='TUCR35'/>
<cq>24.97</cq>
</data>
</react>
<react id='G1'>
<sample id='1560'/>
<data>
<tar id='TUCR35'/>
<cq>25.07</cq>
</data>
</react>
<react id='H4'>
<sample id='1641'/>
<data>
<tar id='TUCR35'/>
<cq>25.41</cq>
</data>
</react>
<react id='H3'>
<sample id='1641'/>
<data>
<tar id='TUCR35'/>
<cq>25.43</cq>
</data>
</react>
<react id='H6'>
<sample id='1684'/>
<data>
<tar id='TUCR35'/>
<cq>27.00</cq>
</data>
</react>
<react id='H5'>
<sample id='1684'/>
<data>
<tar id='TUCR35'/>
<cq>27.16</cq>
</data>
</react>
<react id='A4'>
<sample id='1699'/>
<data>
<tar id='TUCR35'/>
<cq>27.65</cq>
</data>
</react>
<react id='A3'>
<sample id='1699'/>
<data>
<tar id='TUCR35'/>
<cq>27.79</cq>
</data>
</react>
<react id='A6'>
<sample id='1864'/>
<data>
<tar id='TUCR35'/>
<cq>25.89</cq>
</data>
</react>
<react id='A5'>
<sample id='1864'/>
<data>
<tar id='TUCR35'/>
<cq>26.61</cq>
</data>
</react>
<react id='B4'>
<sample id='1869'/>
<data>
<tar id='TUCR35'/>
<cq>26.20</cq>
</data>
</react>
<react id='B3'>
<sample id='1869'/>
<data>
<tar id='TUCR35'/>
<cq>26.26</cq>
</data>
</react>
<react id='B6'>
<sample id='1889'/>
<data>
<tar id='TUCR35'/>
<cq>26.85</cq>
</data>
</react>
<react id='B5'>
<sample id='1889'/>
<data>
<tar id='TUCR35'/>
<cq>26.99</cq>
</data>
</react>
<react id='C5'>
<sample id='1905'/>
<data>
<tar id='TUCR35'/>
<cq>26.14</cq>
</data>
</react>
<react id='C6'>
<sample id='1905'/>
<data>
<tar id='TUCR35'/>
<cq>26.14</cq>
</data>
</react>
<react id='C3'>
<sample id='1965'/>
<data>
<tar id='TUCR35'/>
<cq>25.43</cq>
</data>
</react>
<react id='C4'>
<sample id='1965'/>
<data>
<tar id='TUCR35'/>
<cq>25.67</cq>
</data>
</react>
<react id='D4'>
<sample id='1995'/>
<data>
<tar id='TUCR35'/>
<cq>26.37</cq>
</data>
</react>
<react id='D3'>
<sample id='1995'/>
<data>
<tar id='TUCR35'/>
<cq>26.51</cq>
</data>
</react>
<react id='D5'>
<sample id='2056'/>
<data>
<tar id='TUCR35'/>
<cq>26.49</cq>
</data>
</react>
<react id='D6'>
<sample id='2056'/>
<data>
<tar id='TUCR35'/>
<cq>26.53</cq>
</data>
</react>
<react id='E6'>
<sample id='2140'/>
<data>
<tar id='TUCR35'/>
<cq>24.81</cq>
</data>
</react>
<react id='E5'>
<sample id='2140'/>
<data>
<tar id='TUCR35'/>
<cq>24.99</cq>
</data>
</react>
<react id='F5'>
<sample id='2362'/>
<data>
<tar id='TUCR35'/>
<cq>25.81</cq>
</data>
</react>
<react id='F6'>
<sample id='2362'/>
<data>
<tar id='TUCR35'/>
<cq>25.81</cq>
</data>
</react>
<react id='G5'>
<sample id='2425'/>
<data>
<tar id='TUCR35'/>
<cq>27.61</cq>
</data>
</react>
<react id='G6'>
<sample id='2425'/>
<data>
<tar id='TUCR35'/>
<cq>27.71</cq>
</data>
</react>
<react id='E9'>
<sample id='789'/>
<data>
<tar id='TUCR36'/>
<cq>24.82</cq>
</data>
</react>
<react id='E10'>
<sample id='789'/>
<data>
<tar id='TUCR36'/>
<cq>24.86</cq>
</data>
</react>
<react id='B7'>
<sample id='806'/>
<data>
<tar id='TUCR36'/>
<cq>24.18</cq>
</data>
</react>
<react id='B8'>
<sample id='806'/>
<data>
<tar id='TUCR36'/>
<cq>24.74</cq>
</data>
</react>
<react id='E7'>
<sample id='1276'/>
<data>
<tar id='TUCR36'/>
<cq>23.66</cq>
</data>
</react>
<react id='E8'>
<sample id='1276'/>
<data>
<tar id='TUCR36'/>
<cq>23.68</cq>
</data>
</react>
<react id='F9'>
<sample id='1445'/>
<data>
<tar id='TUCR36'/>
<cq>24.85</cq>
</data>
</react>
<react id='F10'>
<sample id='1445'/>
<data>
<tar id='TUCR36'/>
<cq>24.87</cq>
</data>
</react>
<react id='G9'>
<sample id='1558'/>
<data>
<tar id='TUCR36'/>
<cq>23.34</cq>
</data>
</react>
<react id='G10'>
<sample id='1558'/>
<data>
<tar id='TUCR36'/>
<cq>23.46</cq>
</data>
</react>
<react id='G7'>
<sample id='1560'/>
<data>
<tar id='TUCR36'/>
<cq>23.77</cq>
</data>
</react>
<react id='G8'>
<sample id='1560'/>
<data>
<tar id='TUCR36'/>
<cq>23.95</cq>
</data>
</react>
<react id='H9'>
<sample id='1641'/>
<data>
<tar id='TUCR36'/>
<cq>24.60</cq>
</data>
</react>
<react id='H10'>
<sample id='1641'/>
<data>
<tar id='TUCR36'/>
<cq>24.66</cq>
</data>
</react>
<react id='H11'>
<sample id='1684'/>
<data>
<tar id='TUCR36'/>
<cq>24.87</cq>
</data>
</react>
<react id='H12'>
<sample id='1684'/>
<data>
<tar id='TUCR36'/>
<cq>24.89</cq>
</data>
</react>
<react id='A9'>
<sample id='1699'/>
<data>
<tar id='TUCR36'/>
<cq>27.19</cq>
</data>
</react>
<react id='A10'>
<sample id='1699'/>
<data>
<tar id='TUCR36'/>
<cq>27.39</cq>
</data>
</react>
<react id='A11'>
<sample id='1864'/>
<data>
<tar id='TUCR36'/>
<cq>24.92</cq>
</data>
</react>
<react id='A12'>
<sample id='1864'/>
<data>
<tar id='TUCR36'/>
<cq>25.08</cq>
</data>
</react>
<react id='B9'>
<sample id='1869'/>
<data>
<tar id='TUCR36'/>
<cq>24.20</cq>
</data>
</react>
<react id='B10'>
<sample id='1869'/>
<data>
<tar id='TUCR36'/>
<cq>24.30</cq>
</data>
</react>
<react id='B11'>
<sample id='1889'/>
<data>
<tar id='TUCR36'/>
<cq>25.91</cq>
</data>
</react>
<react id='B12'>
<sample id='1889'/>
<data>
<tar id='TUCR36'/>
<cq>26.51</cq>
</data>
</react>
<react id='C11'>
<sample id='1905'/>
<data>
<tar id='TUCR36'/>
<cq>24.63</cq>
</data>
</react>
<react id='C12'>
<sample id='1905'/>
<data>
<tar id='TUCR36'/>
<cq>24.81</cq>
</data>
</react>
<react id='C9'>
<sample id='1965'/>
<data>
<tar id='TUCR36'/>
<cq>25.27</cq>
</data>
</react>
<react id='C10'>
<sample id='1965'/>
<data>
<tar id='TUCR36'/>
<cq>25.33</cq>
</data>
</react>
<react id='D9'>
<sample id='1995'/>
<data>
<tar id='TUCR36'/>
<cq>24.02</cq>
</data>
</react>
<react id='D10'>
<sample id='1995'/>
<data>
<tar id='TUCR36'/>
<cq>24.18</cq>
</data>
</react>
<react id='D11'>
<sample id='2056'/>
<data>
<tar id='TUCR36'/>
<cq>22.84</cq>
</data>
</react>
<react id='D12'>
<sample id='2056'/>
<data>
<tar id='TUCR36'/>
<cq>22.92</cq>
</data>
</react>
<react id='E11'>
<sample id='2140'/>
<data>
<tar id='TUCR36'/>
<cq>24.57</cq>
</data>
</react>
<react id='E12'>
<sample id='2140'/>
<data>
<tar id='TUCR36'/>
<cq>24.57</cq>
</data>
</react>
<react id='F11'>
<sample id='2362'/>
<data>
<tar id='TUCR36'/>
<cq>24.64</cq>
</data>
</react>
<react id='F12'>
<sample id='2362'/>
<data>
<tar id='TUCR36'/>
<cq>24.98</cq>
</data>
</react>
<react id='G11'>
<sample id='2425'/>
<data>
<tar id='TUCR36'/>
<cq>24.90</cq>
</data>
</react>
<react id='G12'>
<sample id='2425'/>
<data>
<tar id='TUCR36'/>
<cq>24.96</cq>
</data>
</react>
</run>
<run id='run019'>
<instrument>RealPlex4 system (Eppendorf, Hamburg, Germany</instrument>
<dataCollectionSoftware>
<name>RealPlex</name>
<version>2.0</version>
</dataCollectionSoftware>
<backgroundDeterminationMethod>Noiseband</backgroundDeterminationMethod>
<cqDetectionMethod>automated threshold and baseline settings</cqDetectionMethod>
<pcrFormat>free format</pcrFormat>
<react id='E4'>
<sample id='789'/>
<data>
<tar id='TUCR37'/>
<cq>25.54</cq>
</data>
</react>
<react id='E3'>
<sample id='789'/>
<data>
<tar id='TUCR37'/>
<cq>25.80</cq>
</data>
</react>
<react id='B2'>
<sample id='806'/>
<data>
<tar id='TUCR37'/>
<cq>25.62</cq>
</data>
</react>
<react id='B1'>
<sample id='806'/>
<data>
<tar id='TUCR37'/>
<cq>25.68</cq>
</data>
</react>
<react id='E1'>
<sample id='1276'/>
<data>
<tar id='TUCR37'/>
<cq>23.93</cq>
</data>
</react>
<react id='E2'>
<sample id='1276'/>
<data>
<tar id='TUCR37'/>
<cq>24.13</cq>
</data>
</react>
<react id='F4'>
<sample id='1445'/>
<data>
<tar id='TUCR37'/>
<cq>25.79</cq>
</data>
</react>
<react id='F3'>
<sample id='1445'/>
<data>
<tar id='TUCR37'/>
<cq>26.07</cq>
</data>
</react>
<react id='G4'>
<sample id='1558'/>
<data>
<tar id='TUCR37'/>
<cq>23.32</cq>
</data>
</react>
<react id='G3'>
<sample id='1558'/>
<data>
<tar id='TUCR37'/>
<cq>23.52</cq>
</data>
</react>
<react id='G2'>
<sample id='1560'/>
<data>
<tar id='TUCR37'/>
<cq>22.63</cq>
</data>
</react>
<react id='G1'>
<sample id='1560'/>
<data>
<tar id='TUCR37'/>
<cq>22.63</cq>
</data>
</react>
<react id='H4'>
<sample id='1641'/>
<data>
<tar id='TUCR37'/>
<cq>23.62</cq>
</data>
</react>
<react id='H3'>
<sample id='1641'/>
<data>
<tar id='TUCR37'/>
<cq>23.74</cq>
</data>
</react>
<react id='H6'>
<sample id='1684'/>
<data>
<tar id='TUCR37'/>
<cq>23.91</cq>
</data>
</react>
<react id='H5'>
<sample id='1684'/>
<data>
<tar id='TUCR37'/>
<cq>24.09</cq>
</data>
</react>
<react id='A4'>
<sample id='1699'/>
<data>
<tar id='TUCR37'/>
<cq>25.81</cq>
</data>
</react>
<react id='A3'>
<sample id='1699'/>
<data>
<tar id='TUCR37'/>
<cq>26.25</cq>
</data>
</react>
<react id='A6'>
<sample id='1864'/>
<data>
<tar id='TUCR37'/>
<cq>24.65</cq>
</data>
</react>
<react id='A5'>
<sample id='1864'/>
<data>
<tar id='TUCR37'/>
<cq>24.91</cq>
</data>
</react>
<react id='B4'>
<sample id='1869'/>
<data>
<tar id='TUCR37'/>
<cq>24.17</cq>
</data>
</react>
<react id='B3'>
<sample id='1869'/>
<data>
<tar id='TUCR37'/>
<cq>24.19</cq>
</data>
</react>
<react id='B6'>
<sample id='1889'/>
<data>
<tar id='TUCR37'/>
<cq>25.21</cq>
</data>
</react>
<react id='B5'>
<sample id='1889'/>
<data>
<tar id='TUCR37'/>
<cq>25.47</cq>
</data>
</react>
<react id='C5'>
<sample id='1905'/>
<data>
<tar id='TUCR37'/>
<cq>24.44</cq>
</data>
</react>
<react id='C6'>
<sample id='1905'/>
<data>
<tar id='TUCR37'/>
</data>
</react>
<react id='C3'>
<sample id='1965'/>
<data>
<tar id='TUCR37'/>
<cq>23.98</cq>
</data>
</react>
<react id='C4'>
<sample id='1965'/>
<data>
<tar id='TUCR37'/>
<cq>24.02</cq>
</data>
</react>
<react id='D4'>
<sample id='1995'/>
<data>
<tar id='TUCR37'/>
<cq>23.90</cq>
</data>
</react>
<react id='D3'>
<sample id='1995'/>
<data>
<tar id='TUCR37'/>
<cq>23.94</cq>
</data>
</react>
<react id='D5'>
<sample id='2056'/>
<data>
<tar id='TUCR37'/>
<cq>24.62</cq>
</data>
</react>
<react id='D6'>
<sample id='2056'/>
<data>
<tar id='TUCR37'/>
<cq>24.72</cq>
</data>
</react>
<react id='E6'>
<sample id='2140'/>
<data>
<tar id='TUCR37'/>
<cq>25.07</cq>
</data>
</react>
<react id='E5'>
<sample id='2140'/>
<data>
<tar id='TUCR37'/>
<cq>25.09</cq>
</data>
</react>
<react id='F5'>
<sample id='2362'/>
<data>
<tar id='TUCR37'/>
<cq>26.04</cq>
</data>
</react>
<react id='F6'>
<sample id='2362'/>
<data>
<tar id='TUCR37'/>
<cq>26.12</cq>
</data>
</react>
<react id='G5'>
<sample id='2425'/>
<data>
<tar id='TUCR37'/>
<cq>24.66</cq>
</data>
</react>
<react id='G6'>
<sample id='2425'/>
<data>
<tar id='TUCR37'/>
<cq>24.94</cq>
</data>
</react>
<react id='E9'>
<sample id='789'/>
<data>
<tar id='TUCR38'/>
<cq>30.53</cq>
</data>
</react>
<react id='E10'>
<sample id='789'/>
<data>
<tar id='TUCR38'/>
<cq>31.15</cq>
</data>
</react>
<react id='B7'>
<sample id='806'/>
<data>
<tar id='TUCR38'/>
<cq>26.57</cq>
</data>
</react>
<react id='B8'>
<sample id='806'/>
<data>
<tar id='TUCR38'/>
<cq>26.71</cq>
</data>
</react>
<react id='E7'>
<sample id='1276'/>
<data>
<tar id='TUCR38'/>
<cq>28.05</cq>
</data>
</react>
<react id='E8'>
<sample id='1276'/>
<data>
<tar id='TUCR38'/>
<cq>28.05</cq>
</data>
</react>
<react id='F9'>
<sample id='1445'/>
<data>
<tar id='TUCR38'/>
<cq>33.40</cq>
</data>
</react>
<react id='F10'>
<sample id='1445'/>
<data>
<tar id='TUCR38'/>
</data>
</react>
<react id='G9'>
<sample id='1558'/>
<data>
<tar id='TUCR38'/>
<cq>29.15</cq>
</data>
</react>
<react id='G10'>
<sample id='1558'/>
<data>
<tar id='TUCR38'/>
<cq>29.57</cq>
</data>
</react>
<react id='G7'>
<sample id='1560'/>
<data>
<tar id='TUCR38'/>
<cq>40.00</cq>
</data>
</react>
<react id='G8'>
<sample id='1560'/>
<data>
<tar id='TUCR38'/>
<cq>40</cq>
</data>
</react>
<react id='H9'>
<sample id='1641'/>
<data>
<tar id='TUCR38'/>
<cq>25.45</cq>
</data>
</react>
<react id='H10'>
<sample id='1641'/>
<data>
<tar id='TUCR38'/>
<cq>25.45</cq>
</data>
</react>
<react id='H11'>
<sample id='1684'/>
<data>
<tar id='TUCR38'/>
<cq>27.28</cq>
</data>
</react>
<react id='H12'>
<sample id='1684'/>
<data>
<tar id='TUCR38'/>
<cq>27.28</cq>
</data>
</react>
<react id='A9'>
<sample id='1699'/>
<data>
<tar id='TUCR38'/>
<cq>30.09</cq>
</data>
</react>
<react id='A10'>
<sample id='1699'/>
<data>
<tar id='TUCR38'/>
<cq>31.37</cq>
</data>
</react>
<react id='A11'>
<sample id='1864'/>
<data>
<tar id='TUCR38'/>
<cq>29.50</cq>
</data>
</react>
<react id='A12'>
<sample id='1864'/>
<data>
<tar id='TUCR38'/>
<cq>30.14</cq>
</data>
</react>
<react id='B9'>
<sample id='1869'/>
<data>
<tar id='TUCR38'/>
<cq>29.18</cq>
</data>
</react>
<react id='B10'>
<sample id='1869'/>
<data>
<tar id='TUCR38'/>
<cq>29.88</cq>
</data>
</react>
<react id='B11'>
<sample id='1889'/>
<data>
<tar id='TUCR38'/>
<cq>28.16</cq>
</data>
</react>
<react id='B12'>
<sample id='1889'/>
<data>
<tar id='TUCR38'/>
<cq>28.36</cq>
</data>
</react>
<react id='C11'>
<sample id='1905'/>
<data>
<tar id='TUCR38'/>
<cq>27.54</cq>
</data>
</react>
<react id='C12'>
<sample id='1905'/>
<data>
<tar id='TUCR38'/>
<cq>27.56</cq>
</data>
</react>
<react id='C9'>
<sample id='1965'/>
<data>
<tar id='TUCR38'/>
<cq>25.77</cq>
</data>
</react>
<react id='C10'>
<sample id='1965'/>
<data>
<tar id='TUCR38'/>
<cq>25.89</cq>
</data>
</react>
<react id='D9'>
<sample id='1995'/>
<data>
<tar id='TUCR38'/>
<cq>26.52</cq>
</data>
</react>
<react id='D10'>
<sample id='1995'/>
<data>
<tar id='TUCR38'/>
<cq>26.90</cq>
</data>
</react>
<react id='D11'>
<sample id='2056'/>
<data>
<tar id='TUCR38'/>
<cq>25.97</cq>
</data>
</react>
<react id='D12'>
<sample id='2056'/>
<data>
<tar id='TUCR38'/>
<cq>26.05</cq>
</data>
</react>
<react id='E11'>
<sample id='2140'/>
<data>
<tar id='TUCR38'/>
<cq>24.40</cq>
</data>
</react>
<react id='E12'>
<sample id='2140'/>
<data>
<tar id='TUCR38'/>
<cq>24.46</cq>
</data>
</react>
<react id='F11'>
<sample id='2362'/>
<data>
<tar id='TUCR38'/>
<cq>25.80</cq>
</data>
</react>
<react id='F12'>
<sample id='2362'/>
<data>
<tar id='TUCR38'/>
<cq>26.32</cq>
</data>
</react>
<react id='G11'>
<sample id='2425'/>
<data>
<tar id='TUCR38'/>
<cq>40.00</cq>
</data>
</react>
<react id='G12'>
<sample id='2425'/>
<data>
<tar id='TUCR38'/>
<cq>40.00</cq>
</data>
</react>
</run>
<run id='run020'>
<instrument>RealPlex4 system (Eppendorf, Hamburg, Germany</instrument>
<dataCollectionSoftware>
<name>RealPlex</name>
<version>2.0</version>
</dataCollectionSoftware>
<backgroundDeterminationMethod>Noiseband</backgroundDeterminationMethod>
<cqDetectionMethod>automated threshold and baseline settings</cqDetectionMethod>
<pcrFormat>free format</pcrFormat>
<react id='E4'>
<sample id='789'/>
<data>
<tar id='TUCR39'/>
<cq>24.23</cq>
</data>
</react>
<react id='E3'>
<sample id='789'/>
<data>
<tar id='TUCR39'/>
<cq>24.37</cq>
</data>
</react>
<react id='B2'>
<sample id='806'/>
<data>
<tar id='TUCR39'/>
<cq>24.33</cq>
</data>
</react>
<react id='B1'>
<sample id='806'/>
<data>
<tar id='TUCR39'/>
<cq>24.45</cq>
</data>
</react>
<react id='E1'>
<sample id='1276'/>
<data>
<tar id='TUCR39'/>
<cq>26.31</cq>
</data>
</react>
<react id='E2'>
<sample id='1276'/>
<data>
<tar id='TUCR39'/>
<cq>26.47</cq>
</data>
</react>
<react id='F4'>
<sample id='1445'/>
<data>
<tar id='TUCR39'/>
<cq>25.58</cq>
</data>
</react>
<react id='F3'>
<sample id='1445'/>
<data>
<tar id='TUCR39'/>
<cq>25.82</cq>
</data>
</react>
<react id='G4'>
<sample id='1558'/>
<data>
<tar id='TUCR39'/>
<cq>23.84</cq>
</data>
</react>
<react id='G3'>
<sample id='1558'/>
<data>
<tar id='TUCR39'/>
<cq>24.12</cq>
</data>
</react>
<react id='G2'>
<sample id='1560'/>
<data>
<tar id='TUCR39'/>
<cq>40.00</cq>
</data>
</react>
<react id='G1'>
<sample id='1560'/>
<data>
<tar id='TUCR39'/>
<cq>40</cq>
</data>
</react>
<react id='H4'>
<sample id='1641'/>
<data>
<tar id='TUCR39'/>
<cq>20.78</cq>
</data>
</react>
<react id='H3'>
<sample id='1641'/>
<data>
<tar id='TUCR39'/>
<cq>21.00</cq>
</data>
</react>
<react id='H6'>
<sample id='1684'/>
<data>
<tar id='TUCR39'/>
<cq>23.80</cq>
</data>
</react>
<react id='H5'>
<sample id='1684'/>
<data>
<tar id='TUCR39'/>
<cq>23.84</cq>
</data>
</react>
<react id='A4'>
<sample id='1699'/>
<data>
<tar id='TUCR39'/>
<cq>23.72</cq>
</data>
</react>
<react id='A3'>
<sample id='1699'/>
<data>
<tar id='TUCR39'/>
<cq>23.74</cq>
</data>
</react>
<react id='A6'>
<sample id='1864'/>
<data>
<tar id='TUCR39'/>
<cq>26.93</cq>
</data>
</react>
<react id='A5'>
<sample id='1864'/>
<data>
<tar id='TUCR39'/>
<cq>27.21</cq>
</data>
</react>
<react id='B4'>
<sample id='1869'/>
<data>
<tar id='TUCR39'/>
<cq>28.16</cq>
</data>
</react>
<react id='B3'>
<sample id='1869'/>
<data>
<tar id='TUCR39'/>
<cq>28.48</cq>
</data>
</react>
<react id='B6'>
<sample id='1889'/>
<data>
<tar id='TUCR39'/>
<cq>22.07</cq>
</data>
</react>
<react id='B5'>
<sample id='1889'/>
<data>
<tar id='TUCR39'/>
<cq>22.27</cq>
</data>
</react>
<react id='C5'>
<sample id='1905'/>
<data>
<tar id='TUCR39'/>
<cq>25.62</cq>
</data>
</react>
<react id='C6'>
<sample id='1905'/>
<data>
<tar id='TUCR39'/>
<cq>25.66</cq>
</data>
</react>
<react id='C3'>
<sample id='1965'/>
<data>
<tar id='TUCR39'/>
<cq>21.41</cq>
</data>
</react>
<react id='C4'>
<sample id='1965'/>
<data>
<tar id='TUCR39'/>
<cq>21.47</cq>
</data>
</react>
<react id='D4'>
<sample id='1995'/>
<data>
<tar id='TUCR39'/>
<cq>23.93</cq>
</data>
</react>
<react id='D3'>
<sample id='1995'/>
<data>
<tar id='TUCR39'/>
<cq>24.15</cq>
</data>
</react>
<react id='D5'>
<sample id='2056'/>
<data>
<tar id='TUCR39'/>
<cq>24.60</cq>
</data>
</react>
<react id='D6'>
<sample id='2056'/>
<data>
<tar id='TUCR39'/>
<cq>24.68</cq>
</data>
</react>
<react id='E6'>
<sample id='2140'/>
<data>
<tar id='TUCR39'/>
<cq>20.42</cq>
</data>
</react>
<react id='E5'>
<sample id='2140'/>
<data>
<tar id='TUCR39'/>
<cq>20.50</cq>
</data>
</react>
<react id='F5'>
<sample id='2362'/>
<data>
<tar id='TUCR39'/>
<cq>22.89</cq>
</data>
</react>
<react id='F6'>
<sample id='2362'/>
<data>
<tar id='TUCR39'/>
<cq>22.99</cq>
</data>
</react>
<react id='G5'>
<sample id='2425'/>
<data>
<tar id='TUCR39'/>
<cq>25.94</cq>
</data>
</react>
<react id='G6'>
<sample id='2425'/>
<data>
<tar id='TUCR39'/>
<cq>26.16</cq>
</data>
</react>
<react id='E9'>
<sample id='789'/>
<data>
<tar id='TUCR40'/>
<cq>26.60</cq>
</data>
</react>
<react id='E10'>
<sample id='789'/>
<data>
<tar id='TUCR40'/>
<cq>26.62</cq>
</data>
</react>
<react id='B7'>
<sample id='806'/>
<data>
<tar id='TUCR40'/>
<cq>25.39</cq>
</data>
</react>
<react id='B8'>
<sample id='806'/>
<data>
<tar id='TUCR40'/>
<cq>25.65</cq>
</data>
</react>
<react id='E7'>
<sample id='1276'/>
<data>
<tar id='TUCR40'/>
<cq>26.05</cq>
</data>
</react>
<react id='E8'>
<sample id='1276'/>
<data>
<tar id='TUCR40'/>
<cq>26.31</cq>
</data>
</react>
<react id='F9'>
<sample id='1445'/>
<data>
<tar id='TUCR40'/>
<cq>26.50</cq>
</data>
</react>
<react id='F10'>
<sample id='1445'/>
<data>
<tar id='TUCR40'/>
<cq>26.84</cq>
</data>
</react>
<react id='G9'>
<sample id='1558'/>
<data>
<tar id='TUCR40'/>
<cq>26.71</cq>
</data>
</react>
<react id='G10'>
<sample id='1558'/>
<data>
<tar id='TUCR40'/>
<cq>26.85</cq>
</data>
</react>
<react id='G7'>
<sample id='1560'/>
<data>
<tar id='TUCR40'/>
<cq>29.63</cq>
</data>
</react>
<react id='G8'>
<sample id='1560'/>
<data>
<tar id='TUCR40'/>
<cq>29.91</cq>
</data>
</react>
<react id='H9'>
<sample id='1641'/>
<data>
<tar id='TUCR40'/>
<cq>25.29</cq>
</data>
</react>
<react id='H10'>
<sample id='1641'/>
<data>
<tar id='TUCR40'/>
<cq>25.37</cq>
</data>
</react>
<react id='H11'>
<sample id='1684'/>
<data>
<tar id='TUCR40'/>
<cq>27.73</cq>
</data>
</react>
<react id='H12'>
<sample id='1684'/>
<data>
<tar id='TUCR40'/>
<cq>27.99</cq>
</data>
</react>
<react id='A9'>
<sample id='1699'/>
<data>
<tar id='TUCR40'/>
<cq>27.93</cq>
</data>
</react>
<react id='A10'>
<sample id='1699'/>
<data>
<tar id='TUCR40'/>
<cq>28.29</cq>
</data>
</react>
<react id='A11'>
<sample id='1864'/>
<data>
<tar id='TUCR40'/>
<cq>27.31</cq>
</data>
</react>
<react id='A12'>
<sample id='1864'/>
<data>
<tar id='TUCR40'/>
<cq>27.73</cq>
</data>
</react>
<react id='B9'>
<sample id='1869'/>
<data>
<tar id='TUCR40'/>
<cq>24.88</cq>
</data>
</react>
<react id='B10'>
<sample id='1869'/>
<data>
<tar id='TUCR40'/>
<cq>25.22</cq>
</data>
</react>
<react id='B11'>
<sample id='1889'/>
<data>
<tar id='TUCR40'/>
<cq>25.27</cq>
</data>
</react>
<react id='B12'>
<sample id='1889'/>
<data>
<tar id='TUCR40'/>
<cq>25.47</cq>
</data>
</react>
<react id='C11'>
<sample id='1905'/>
<data>
<tar id='TUCR40'/>
<cq>24.81</cq>
</data>
</react>
<react id='C12'>
<sample id='1905'/>
<data>
<tar id='TUCR40'/>
<cq>24.87</cq>
</data>
</react>
<react id='C9'>
<sample id='1965'/>
<data>
<tar id='TUCR40'/>
<cq>26.80</cq>
</data>
</react>
<react id='C10'>
<sample id='1965'/>
<data>
<tar id='TUCR40'/>
<cq>27.44</cq>
</data>
</react>
<react id='D9'>
<sample id='1995'/>
<data>
<tar id='TUCR40'/>
<cq>25.17</cq>
</data>
</react>
<react id='D10'>
<sample id='1995'/>
<data>
<tar id='TUCR40'/>
<cq>25.43</cq>
</data>
</react>
<react id='D11'>
<sample id='2056'/>
<data>
<tar id='TUCR40'/>
<cq>26.48</cq>
</data>
</react>
<react id='D12'>
<sample id='2056'/>
<data>
<tar id='TUCR40'/>
<cq>26.66</cq>
</data>
</react>
<react id='E11'>
<sample id='2140'/>
<data>
<tar id='TUCR40'/>
<cq>25.53</cq>
</data>
</react>
<react id='E12'>
<sample id='2140'/>
<data>
<tar id='TUCR40'/>
<cq>25.69</cq>
</data>
</react>
<react id='F11'>
<sample id='2362'/>
<data>
<tar id='TUCR40'/>
<cq>25.33</cq>
</data>
</react>
<react id='F12'>
<sample id='2362'/>
<data>
<tar id='TUCR40'/>
<cq>25.53</cq>
</data>
</react>
<react id='G11'>
<sample id='2425'/>
<data>
<tar id='TUCR40'/>
<cq>24.95</cq>
</data>
</react>
<react id='G12'>
<sample id='2425'/>
<data>
<tar id='TUCR40'/>
<cq>25.07</cq>
</data>
</react>
</run>
<run id='run021'>
<instrument>RealPlex4 system (Eppendorf, Hamburg, Germany</instrument>
<dataCollectionSoftware>
<name>RealPlex</name>
<version>2.0</version>
</dataCollectionSoftware>
<backgroundDeterminationMethod>Noiseband</backgroundDeterminationMethod>
<cqDetectionMethod>automated threshold and baseline settings</cqDetectionMethod>
<pcrFormat>free format</pcrFormat>
<react id='E4'>
<sample id='789'/>
<data>
<tar id='TUCR41'/>
<cq>31.71</cq>
</data>
</react>
<react id='E3'>
<sample id='789'/>
<data>
<tar id='TUCR41'/>
</data>
</react>
<react id='B2'>
<sample id='806'/>
<data>
<tar id='TUCR41'/>
<cq>32.05</cq>
</data>
</react>
<react id='B1'>
<sample id='806'/>
<data>
<tar id='TUCR41'/>
<cq>32.51</cq>
</data>
</react>
<react id='E1'>
<sample id='1276'/>
<data>
<tar id='TUCR41'/>
<cq>30.20</cq>
</data>
</react>
<react id='E2'>
<sample id='1276'/>
<data>
<tar id='TUCR41'/>
<cq>30.66</cq>
</data>
</react>
<react id='F4'>
<sample id='1445'/>
<data>
<tar id='TUCR41'/>
<cq>29.88</cq>
</data>
</react>
<react id='F3'>
<sample id='1445'/>
<data>
<tar id='TUCR41'/>
<cq>30.68</cq>
</data>
</react>
<react id='G4'>
<sample id='1558'/>
<data>
<tar id='TUCR41'/>
<cq>31.66</cq>
</data>
</react>
<react id='G3'>
<sample id='1558'/>
<data>
<tar id='TUCR41'/>
<cq>33.42</cq>
</data>
</react>
<react id='G2'>
<sample id='1560'/>
<data>
<tar id='TUCR41'/>
<cq>33.10</cq>
</data>
</react>
<react id='G1'>
<sample id='1560'/>
<data>
<tar id='TUCR41'/>
</data>
</react>
<react id='H4'>
<sample id='1641'/>
<data>
<tar id='TUCR41'/>
<cq>29.93</cq>
</data>
</react>
<react id='H3'>
<sample id='1641'/>
<data>
<tar id='TUCR41'/>
<cq>30.31</cq>
</data>
</react>
<react id='H6'>
<sample id='1684'/>
<data>
<tar id='TUCR41'/>
<cq>30.15</cq>
</data>
</react>
<react id='H5'>
<sample id='1684'/>
<data>
<tar id='TUCR41'/>
<cq>30.47</cq>
</data>
</react>
<react id='A4'>
<sample id='1699'/>
<data>
<tar id='TUCR41'/>
<cq>33.95</cq>
</data>
</react>
<react id='A3'>
<sample id='1699'/>
<data>
<tar id='TUCR41'/>
</data>
</react>
<react id='A6'>
<sample id='1864'/>
<data>
<tar id='TUCR41'/>
<cq>34.28</cq>
</data>
</react>
<react id='A5'>
<sample id='1864'/>
<data>
<tar id='TUCR41'/>
</data>
</react>
<react id='B4'>
<sample id='1869'/>
<data>
<tar id='TUCR41'/>
<cq>30.25</cq>
</data>
</react>
<react id='B3'>
<sample id='1869'/>
<data>
<tar id='TUCR41'/>
<cq>30.85</cq>
</data>
</react>
<react id='B6'>
<sample id='1889'/>
<data>
<tar id='TUCR41'/>
<cq>28.74</cq>
</data>
</react>
<react id='B5'>
<sample id='1889'/>
<data>
<tar id='TUCR41'/>
<cq>29.44</cq>
</data>
</react>
<react id='C5'>
<sample id='1905'/>
<data>
<tar id='TUCR41'/>
<cq>31.08</cq>
</data>
</react>
<react id='C6'>
<sample id='1905'/>
<data>
<tar id='TUCR41'/>
</data>
</react>
<react id='C3'>
<sample id='1965'/>
<data>
<tar id='TUCR41'/>
<cq>32.25</cq>
</data>
</react>
<react id='C4'>
<sample id='1965'/>
<data>
<tar id='TUCR41'/>
</data>
</react>
<react id='D4'>
<sample id='1995'/>
<data>
<tar id='TUCR41'/>
<cq>33.26</cq>
</data>
</react>
<react id='D3'>
<sample id='1995'/>
<data>
<tar id='TUCR41'/>
</data>
</react>
<react id='D5'>
<sample id='2056'/>
<data>
<tar id='TUCR41'/>
<cq>40.00</cq>
</data>
</react>
<react id='D6'>
<sample id='2056'/>
<data>
<tar id='TUCR41'/>
<cq>40</cq>
</data>
</react>
<react id='E6'>
<sample id='2140'/>
<data>
<tar id='TUCR41'/>
<cq>31.34</cq>
</data>
</react>
<react id='E5'>
<sample id='2140'/>
<data>
<tar id='TUCR41'/>
<cq>31.68</cq>
</data>
</react>
<react id='F5'>
<sample id='2362'/>
<data>
<tar id='TUCR41'/>
<cq>29.44</cq>
</data>
</react>
<react id='F6'>
<sample id='2362'/>
<data>
<tar id='TUCR41'/>
<cq>29.60</cq>
</data>
</react>
<react id='G5'>
<sample id='2425'/>
<data>
<tar id='TUCR41'/>
<cq>32.58</cq>
</data>
</react>
<react id='G6'>
<sample id='2425'/>
<data>
<tar id='TUCR41'/>
<cq>32.98</cq>
</data>
</react>
<react id='E9'>
<sample id='789'/>
<data>
<tar id='TUCR42'/>
<cq>33.11</cq>
</data>
</react>
<react id='E10'>
<sample id='789'/>
<data>
<tar id='TUCR42'/>
</data>
</react>
<react id='B7'>
<sample id='806'/>
<data>
<tar id='TUCR42'/>
<cq>31.53</cq>
</data>
</react>
<react id='B8'>
<sample id='806'/>
<data>
<tar id='TUCR42'/>
<cq>31.87</cq>
</data>
</react>
<react id='E7'>
<sample id='1276'/>
<data>
<tar id='TUCR42'/>
<cq>30.06</cq>
</data>
</react>
<react id='E8'>
<sample id='1276'/>
<data>
<tar id='TUCR42'/>
<cq>30.52</cq>
</data>
</react>
<react id='F9'>
<sample id='1445'/>
<data>
<tar id='TUCR42'/>
<cq>30.07</cq>
</data>
</react>
<react id='F10'>
<sample id='1445'/>
<data>
<tar id='TUCR42'/>
<cq>30.97</cq>
</data>
</react>
<react id='G9'>
<sample id='1558'/>
<data>
<tar id='TUCR42'/>
<cq>31.92</cq>
</data>
</react>
<react id='G10'>
<sample id='1558'/>
<data>
<tar id='TUCR42'/>
<cq>32.60</cq>
</data>
</react>
<react id='G7'>
<sample id='1560'/>
<data>
<tar id='TUCR42'/>
<cq>34.60</cq>
</data>
</react>
<react id='G8'>
<sample id='1560'/>
<data>
<tar id='TUCR42'/>
</data>
</react>
<react id='H9'>
<sample id='1641'/>
<data>
<tar id='TUCR42'/>
<cq>30.79</cq>
</data>
</react>
<react id='H10'>
<sample id='1641'/>
<data>
<tar id='TUCR42'/>
<cq>31.47</cq>
</data>
</react>
<react id='H11'>
<sample id='1684'/>
<data>
<tar id='TUCR42'/>
<cq>30.45</cq>
</data>
</react>
<react id='H12'>
<sample id='1684'/>
<data>
<tar id='TUCR42'/>
<cq>31.13</cq>
</data>
</react>
<react id='A9'>
<sample id='1699'/>
<data>
<tar id='TUCR42'/>
<cq>40.00</cq>
</data>
</react>
<react id='A10'>
<sample id='1699'/>
<data>
<tar id='TUCR42'/>
<cq>40</cq>
</data>
</react>
<react id='A11'>
<sample id='1864'/>
<data>
<tar id='TUCR42'/>
<cq>34.46</cq>
</data>
</react>
<react id='A12'>
<sample id='1864'/>
<data>
<tar id='TUCR42'/>
</data>
</react>
<react id='B9'>
<sample id='1869'/>
<data>
<tar id='TUCR42'/>
<cq>31.07</cq>
</data>
</react>
<react id='B10'>
<sample id='1869'/>
<data>
<tar id='TUCR42'/>
<cq>31.41</cq>
</data>
</react>
<react id='B11'>
<sample id='1889'/>
<data>
<tar id='TUCR42'/>
<cq>29.47</cq>
</data>
</react>
<react id='B12'>
<sample id='1889'/>
<data>
<tar id='TUCR42'/>
<cq>29.81</cq>
</data>
</react>
<react id='C11'>
<sample id='1905'/>
<data>
<tar id='TUCR42'/>
<cq>31.48</cq>
</data>
</react>
<react id='C12'>
<sample id='1905'/>
<data>
<tar id='TUCR42'/>
<cq>32.56</cq>
</data>
</react>
<react id='C9'>
<sample id='1965'/>
<data>
<tar id='TUCR42'/>
<cq>34.36</cq>
</data>
</react>
<react id='C10'>
<sample id='1965'/>
<data>
<tar id='TUCR42'/>
<cq>34.36</cq>
</data>
</react>
<react id='D9'>
<sample id='1965'/>
<data>
<tar id='TUCR42'/>
<cq>34.92</cq>
</data>
</react>
<react id='D10'>
<sample id='1965'/>
<data>
<tar id='TUCR42'/>
<cq>34.92</cq>
</data>
</react>
<react id='D11'>
<sample id='2056'/>
<data>
<tar id='TUCR42'/>
<cq>40.00</cq>
</data>
</react>
<react id='D12'>
<sample id='2056'/>
<data>
<tar id='TUCR42'/>
<cq>40</cq>
</data>
</react>
<react id='E11'>
<sample id='2140'/>
<data>
<tar id='TUCR42'/>
<cq>30.41</cq>
</data>
</react>
<react id='E12'>
<sample id='2140'/>
<data>
<tar id='TUCR42'/>
<cq>30.97</cq>
</data>
</react>
<react id='F11'>
<sample id='2362'/>
<data>
<tar id='TUCR42'/>
<cq>29.64</cq>
</data>
</react>
<react id='F12'>
<sample id='2362'/>
<data>
<tar id='TUCR42'/>
<cq>30.40</cq>
</data>
</react>
<react id='G11'>
<sample id='2425'/>
<data>
<tar id='TUCR42'/>
<cq>33.65</cq>
</data>
</react>
<react id='G12'>
<sample id='2425'/>
<data>
<tar id='TUCR42'/>
</data>
</react>
</run>
<run id='run022'>
<instrument>RealPlex4 system (Eppendorf, Hamburg, Germany</instrument>
<dataCollectionSoftware>
<name>RealPlex</name>
<version>2.0</version>
</dataCollectionSoftware>
<backgroundDeterminationMethod>Noiseband</backgroundDeterminationMethod>
<cqDetectionMethod>automated threshold and baseline settings</cqDetectionMethod>
<pcrFormat>free format</pcrFormat>
<react id='E4'>
<sample id='789'/>
<data>
<tar id='TUCR43'/>
<cq>23.67</cq>
</data>
</react>
<react id='E3'>
<sample id='789'/>
<data>
<tar id='TUCR43'/>
<cq>23.79</cq>
</data>
</react>
<react id='B2'>
<sample id='806'/>
<data>
<tar id='TUCR43'/>
<cq>23.46</cq>
</data>
</react>
<react id='B1'>
<sample id='806'/>
<data>
<tar id='TUCR43'/>
<cq>23.56</cq>
</data>
</react>
<react id='E1'>
<sample id='1276'/>
<data>
<tar id='TUCR43'/>
<cq>22.40</cq>
</data>
</react>
<react id='E2'>
<sample id='1276'/>
<data>
<tar id='TUCR43'/>
<cq>22.68</cq>
</data>
</react>
<react id='F4'>
<sample id='1445'/>
<data>
<tar id='TUCR43'/>
<cq>24.50</cq>
</data>
</react>
<react id='F3'>
<sample id='1445'/>
<data>
<tar id='TUCR43'/>
<cq>24.82</cq>
</data>
</react>
<react id='G4'>
<sample id='1558'/>
<data>
<tar id='TUCR43'/>
<cq>23.26</cq>
</data>
</react>
<react id='G3'>
<sample id='1558'/>
<data>
<tar id='TUCR43'/>
<cq>23.42</cq>
</data>
</react>
<react id='G2'>
<sample id='1560'/>
<data>
<tar id='TUCR43'/>
<cq>24.47</cq>
</data>
</react>
<react id='G1'>
<sample id='1560'/>
<data>
<tar id='TUCR43'/>
<cq>24.49</cq>
</data>
</react>
<react id='H4'>
<sample id='1641'/>
<data>
<tar id='TUCR43'/>
<cq>22.26</cq>
</data>
</react>
<react id='H3'>
<sample id='1641'/>
<data>
<tar id='TUCR43'/>
<cq>22.38</cq>
</data>
</react>
<react id='H6'>
<sample id='1684'/>
<data>
<tar id='TUCR43'/>
<cq>24.66</cq>
</data>
</react>
<react id='H5'>
<sample id='1684'/>
<data>
<tar id='TUCR43'/>
<cq>24.92</cq>
</data>
</react>
<react id='A4'>
<sample id='1699'/>
<data>
<tar id='TUCR43'/>
<cq>24.31</cq>
</data>
</react>
<react id='A3'>
<sample id='1699'/>
<data>
<tar id='TUCR43'/>
<cq>24.37</cq>
</data>
</react>
<react id='A6'>
<sample id='1864'/>
<data>
<tar id='TUCR43'/>
<cq>22.83</cq>
</data>
</react>
<react id='A5'>
<sample id='1864'/>
<data>
<tar id='TUCR43'/>
<cq>22.87</cq>
</data>
</react>
<react id='B4'>
<sample id='1869'/>
<data>
<tar id='TUCR43'/>
<cq>22.06</cq>
</data>
</react>
<react id='B3'>
<sample id='1869'/>
<data>
<tar id='TUCR43'/>
<cq>22.08</cq>
</data>
</react>
<react id='B6'>
<sample id='1889'/>
<data>
<tar id='TUCR43'/>
<cq>24.05</cq>
</data>
</react>
<react id='B5'>
<sample id='1889'/>
<data>
<tar id='TUCR43'/>
<cq>24.13</cq>
</data>
</react>
<react id='C5'>
<sample id='1905'/>
<data>
<tar id='TUCR43'/>
<cq>22.54</cq>
</data>
</react>
<react id='C6'>
<sample id='1905'/>
<data>
<tar id='TUCR43'/>
<cq>22.70</cq>
</data>
</react>
<react id='C3'>
<sample id='1965'/>
<data>
<tar id='TUCR43'/>
<cq>23.61</cq>
</data>
</react>
<react id='C4'>
<sample id='1965'/>
<data>
<tar id='TUCR43'/>
<cq>23.65</cq>
</data>
</react>
<react id='D4'>
<sample id='1995'/>
<data>
<tar id='TUCR43'/>
<cq>22.67</cq>
</data>
</react>
<react id='D3'>
<sample id='1995'/>
<data>
<tar id='TUCR43'/>
<cq>22.85</cq>
</data>
</react>
<react id='D5'>
<sample id='2056'/>
<data>
<tar id='TUCR43'/>
<cq>23.78</cq>
</data>
</react>
<react id='D6'>
<sample id='2056'/>
<data>
<tar id='TUCR43'/>
<cq>23.82</cq>
</data>
</react>
<react id='E6'>
<sample id='2140'/>
<data>
<tar id='TUCR43'/>
<cq>22.19</cq>
</data>
</react>
<react id='E5'>
<sample id='2140'/>
<data>
<tar id='TUCR43'/>
<cq>22.43</cq>
</data>
</react>
<react id='F5'>
<sample id='2362'/>
<data>
<tar id='TUCR43'/>
<cq>23.46</cq>
</data>
</react>
<react id='F6'>
<sample id='2362'/>
<data>
<tar id='TUCR43'/>
<cq>23.58</cq>
</data>
</react>
<react id='G5'>
<sample id='2425'/>
<data>
<tar id='TUCR43'/>
<cq>23.70</cq>
</data>
</react>
<react id='G6'>
<sample id='2425'/>
<data>
<tar id='TUCR43'/>
<cq>23.88</cq>
</data>
</react>
<react id='E9'>
<sample id='789'/>
<data>
<tar id='TUCR44'/>
<cq>25.23</cq>
</data>
</react>
<react id='E10'>
<sample id='789'/>
<data>
<tar id='TUCR44'/>
<cq>25.57</cq>
</data>
</react>
<react id='B7'>
<sample id='806'/>
<data>
<tar id='TUCR44'/>
<cq>24.21</cq>
</data>
</react>
<react id='B8'>
<sample id='806'/>
<data>
<tar id='TUCR44'/>
<cq>24.25</cq>
</data>
</react>
<react id='E7'>
<sample id='1276'/>
<data>
<tar id='TUCR44'/>
<cq>23.73</cq>
</data>
</react>
<react id='E8'>
<sample id='1276'/>
<data>
<tar id='TUCR44'/>
<cq>23.95</cq>
</data>
</react>
<react id='F9'>
<sample id='1445'/>
<data>
<tar id='TUCR44'/>
<cq>25.03</cq>
</data>
</react>
<react id='F10'>
<sample id='1445'/>
<data>
<tar id='TUCR44'/>
<cq>25.17</cq>
</data>
</react>
<react id='G9'>
<sample id='1558'/>
<data>
<tar id='TUCR44'/>
<cq>25.06</cq>
</data>
</react>
<react id='G10'>
<sample id='1558'/>
<data>
<tar id='TUCR44'/>
<cq>25.48</cq>
</data>
</react>
<react id='G7'>
<sample id='1560'/>
<data>
<tar id='TUCR44'/>
<cq>27.35</cq>
</data>
</react>
<react id='G8'>
<sample id='1560'/>
<data>
<tar id='TUCR44'/>
<cq>27.43</cq>
</data>
</react>
<react id='H9'>
<sample id='1641'/>
<data>
<tar id='TUCR44'/>
<cq>24.90</cq>
</data>
</react>
<react id='H10'>
<sample id='1641'/>
<data>
<tar id='TUCR44'/>
<cq>24.92</cq>
</data>
</react>
<react id='H11'>
<sample id='1684'/>
<data>
<tar id='TUCR44'/>
<cq>26.46</cq>
</data>
</react>
<react id='H12'>
<sample id='1684'/>
<data>
<tar id='TUCR44'/>
<cq>26.76</cq>
</data>
</react>
<react id='A9'>
<sample id='1699'/>
<data>
<tar id='TUCR44'/>
<cq>27.27</cq>
</data>
</react>
<react id='A10'>
<sample id='1699'/>
<data>
<tar id='TUCR44'/>
<cq>27.35</cq>
</data>
</react>
<react id='A11'>
<sample id='1864'/>
<data>
<tar id='TUCR44'/>
<cq>25.62</cq>
</data>
</react>
<react id='A12'>
<sample id='1864'/>
<data>
<tar id='TUCR44'/>
<cq>25.78</cq>
</data>
</react>
<react id='B9'>
<sample id='1869'/>
<data>
<tar id='TUCR44'/>
<cq>23.71</cq>
</data>
</react>
<react id='B10'>
<sample id='1869'/>
<data>
<tar id='TUCR44'/>
<cq>23.97</cq>
</data>
</react>
<react id='B11'>
<sample id='1889'/>
<data>
<tar id='TUCR44'/>
<cq>24.37</cq>
</data>
</react>
<react id='B12'>
<sample id='1889'/>
<data>
<tar id='TUCR44'/>
<cq>24.39</cq>
</data>
</react>
<react id='C11'>
<sample id='1905'/>
<data>
<tar id='TUCR44'/>
<cq>23.11</cq>
</data>
</react>
<react id='C12'>
<sample id='1905'/>
<data>
<tar id='TUCR44'/>
<cq>23.33</cq>
</data>
</react>
<react id='C9'>
<sample id='1965'/>
<data>
<tar id='TUCR44'/>
<cq>26.60</cq>
</data>
</react>
<react id='C10'>
<sample id='1965'/>
<data>
<tar id='TUCR44'/>
<cq>26.62</cq>
</data>
</react>
<react id='D9'>
<sample id='1995'/>
<data>
<tar id='TUCR44'/>
<cq>23.10</cq>
</data>
</react>
<react id='D10'>
<sample id='1995'/>
<data>
<tar id='TUCR44'/>
<cq>23.44</cq>
</data>
</react>
<react id='D11'>
<sample id='2056'/>
<data>
<tar id='TUCR44'/>
<cq>26.32</cq>
</data>
</react>
<react id='D12'>
<sample id='2056'/>
<data>
<tar id='TUCR44'/>
<cq>26.52</cq>
</data>
</react>
<react id='E11'>
<sample id='2140'/>
<data>
<tar id='TUCR44'/>
<cq>26.21</cq>
</data>
</react>
<react id='E12'>
<sample id='2140'/>
<data>
<tar id='TUCR44'/>
<cq>26.31</cq>
</data>
</react>
<react id='F11'>
<sample id='2362'/>
<data>
<tar id='TUCR44'/>
<cq>25.74</cq>
</data>
</react>
<react id='F12'>
<sample id='2362'/>
<data>
<tar id='TUCR44'/>
<cq>25.92</cq>
</data>
</react>
<react id='G11'>
<sample id='2425'/>
<data>
<tar id='TUCR44'/>
<cq>25.47</cq>
</data>
</react>
<react id='G12'>
<sample id='2425'/>
<data>
<tar id='TUCR44'/>
<cq>25.65</cq>
</data>
</react>
</run>
<run id='run023'>
<instrument>RealPlex4 system (Eppendorf, Hamburg, Germany</instrument>
<dataCollectionSoftware>
<name>RealPlex</name>
<version>2.0</version>
</dataCollectionSoftware>
<backgroundDeterminationMethod>Noiseband</backgroundDeterminationMethod>
<cqDetectionMethod>automated threshold and baseline settings</cqDetectionMethod>
<pcrFormat>free format</pcrFormat>
<react id='E4'>
<sample id='789'/>
<data>
<tar id='TUCR45'/>
<cq>13.49</cq>
</data>
</react>
<react id='E3'>
<sample id='789'/>
<data>
<tar id='TUCR45'/>
<cq>13.51</cq>
</data>
</react>
<react id='B2'>
<sample id='806'/>
<data>
<tar id='TUCR45'/>
<cq>12.66</cq>
</data>
</react>
<react id='B1'>
<sample id='806'/>
<data>
<tar id='TUCR45'/>
<cq>12.72</cq>
</data>
</react>
<react id='E1'>
<sample id='1276'/>
<data>
<tar id='TUCR45'/>
<cq>14.27</cq>
</data>
</react>
<react id='E2'>
<sample id='1276'/>
<data>
<tar id='TUCR45'/>
<cq>14.61</cq>
</data>
</react>
<react id='F4'>
<sample id='1445'/>
<data>
<tar id='TUCR45'/>
<cq>13.86</cq>
</data>
</react>
<react id='F3'>
<sample id='1445'/>
<data>
<tar id='TUCR45'/>
<cq>14.00</cq>
</data>
</react>
<react id='G4'>
<sample id='1558'/>
<data>
<tar id='TUCR45'/>
<cq>14.55</cq>
</data>
</react>
<react id='G3'>
<sample id='1558'/>
<data>
<tar id='TUCR45'/>
<cq>14.65</cq>
</data>
</react>
<react id='G2'>
<sample id='1560'/>
<data>
<tar id='TUCR45'/>
<cq>14.93</cq>
</data>
</react>
<react id='G1'>
<sample id='1560'/>
<data>
<tar id='TUCR45'/>
<cq>14.99</cq>
</data>
</react>
<react id='H4'>
<sample id='1641'/>
<data>
<tar id='TUCR45'/>
<cq>13.90</cq>
</data>
</react>
<react id='H3'>
<sample id='1641'/>
<data>
<tar id='TUCR45'/>
<cq>14.14</cq>
</data>
</react>
<react id='H6'>
<sample id='1684'/>
<data>
<tar id='TUCR45'/>
<cq>14.88</cq>
</data>
</react>
<react id='H5'>
<sample id='1684'/>
<data>
<tar id='TUCR45'/>
<cq>14.96</cq>
</data>
</react>
<react id='A4'>
<sample id='1699'/>
<data>
<tar id='TUCR45'/>
<cq>15.52</cq>
</data>
</react>
<react id='A3'>
<sample id='1699'/>
<data>
<tar id='TUCR45'/>
<cq>15.58</cq>
</data>
</react>
<react id='A6'>
<sample id='1864'/>
<data>
<tar id='TUCR45'/>
<cq>13.80</cq>
</data>
</react>
<react id='A5'>
<sample id='1864'/>
<data>
<tar id='TUCR45'/>
<cq>14.44</cq>
</data>
</react>
<react id='B4'>
<sample id='1869'/>
<data>
<tar id='TUCR45'/>
<cq>13.51</cq>
</data>
</react>
<react id='B3'>
<sample id='1869'/>
<data>
<tar id='TUCR45'/>
<cq>13.55</cq>
</data>
</react>
<react id='B6'>
<sample id='1889'/>
<data>
<tar id='TUCR45'/>
<cq>15.36</cq>
</data>
</react>
<react id='B5'>
<sample id='1889'/>
<data>
<tar id='TUCR45'/>
<cq>15.44</cq>
</data>
</react>
<react id='C5'>
<sample id='1905'/>
<data>
<tar id='TUCR45'/>
<cq>14.67</cq>
</data>
</react>
<react id='C6'>
<sample id='1905'/>
<data>
<tar id='TUCR45'/>
<cq>14.83</cq>
</data>
</react>
<react id='C3'>
<sample id='1965'/>
<data>
<tar id='TUCR45'/>
<cq>14.06</cq>
</data>
</react>
<react id='C4'>
<sample id='1965'/>
<data>
<tar id='TUCR45'/>
<cq>14.18</cq>
</data>
</react>
<react id='D4'>
<sample id='1995'/>
<data>
<tar id='TUCR45'/>
<cq>13.57</cq>
</data>
</react>
<react id='D3'>
<sample id='1995'/>
<data>
<tar id='TUCR45'/>
<cq>13.61</cq>
</data>
</react>
<react id='D5'>
<sample id='2056'/>
<data>
<tar id='TUCR45'/>
<cq>12.61</cq>
</data>
</react>
<react id='D6'>
<sample id='2056'/>
<data>
<tar id='TUCR45'/>
<cq>12.67</cq>
</data>
</react>
<react id='E6'>
<sample id='2140'/>
<data>
<tar id='TUCR45'/>
<cq>14.35</cq>
</data>
</react>
<react id='E5'>
<sample id='2140'/>
<data>
<tar id='TUCR45'/>
<cq>14.55</cq>
</data>
</react>
<react id='F5'>
<sample id='2362'/>
<data>
<tar id='TUCR45'/>
<cq>14.20</cq>
</data>
</react>
<react id='F6'>
<sample id='2362'/>
<data>
<tar id='TUCR45'/>
<cq>14.42</cq>
</data>
</react>
<react id='G5'>
<sample id='2425'/>
<data>
<tar id='TUCR45'/>
<cq>14.89</cq>
</data>
</react>
<react id='G6'>
<sample id='2425'/>
<data>
<tar id='TUCR45'/>
<cq>14.99</cq>
</data>
</react>
<react id='E9'>
<sample id='789'/>
<data>
<tar id='TUCR46'/>
<cq>17.74</cq>
</data>
</react>
<react id='E10'>
<sample id='789'/>
<data>
<tar id='TUCR46'/>
<cq>17.90</cq>
</data>
</react>
<react id='B7'>
<sample id='806'/>
<data>
<tar id='TUCR46'/>
<cq>16.03</cq>
</data>
</react>
<react id='B8'>
<sample id='806'/>
<data>
<tar id='TUCR46'/>
<cq>16.07</cq>
</data>
</react>
<react id='E7'>
<sample id='1276'/>
<data>
<tar id='TUCR46'/>
<cq>17.64</cq>
</data>
</react>
<react id='E8'>
<sample id='1276'/>
<data>
<tar id='TUCR46'/>
<cq>17.90</cq>
</data>
</react>
<react id='F9'>
<sample id='1445'/>
<data>
<tar id='TUCR46'/>
<cq>18.37</cq>
</data>
</react>
<react id='F10'>
<sample id='1445'/>
<data>
<tar id='TUCR46'/>
<cq>18.49</cq>
</data>
</react>
<react id='G9'>
<sample id='1558'/>
<data>
<tar id='TUCR46'/>
<cq>17.83</cq>
</data>
</react>
<react id='G10'>
<sample id='1558'/>
<data>
<tar id='TUCR46'/>
<cq>17.85</cq>
</data>
</react>
<react id='G7'>
<sample id='1560'/>
<data>
<tar id='TUCR46'/>
<cq>18.26</cq>
</data>
</react>
<react id='G8'>
<sample id='1560'/>
<data>
<tar id='TUCR46'/>
<cq>18.48</cq>
</data>
</react>
<react id='H9'>
<sample id='1641'/>
<data>
<tar id='TUCR46'/>
<cq>17.96</cq>
</data>
</react>
<react id='H10'>
<sample id='1641'/>
<data>
<tar id='TUCR46'/>
<cq>17.98</cq>
</data>
</react>
<react id='H11'>
<sample id='1684'/>
<data>
<tar id='TUCR46'/>
<cq>18.96</cq>
</data>
</react>
<react id='H12'>
<sample id='1684'/>
<data>
<tar id='TUCR46'/>
<cq>19.20</cq>
</data>
</react>
<react id='A9'>
<sample id='1699'/>
<data>
<tar id='TUCR46'/>
<cq>19.44</cq>
</data>
</react>
<react id='A10'>
<sample id='1699'/>
<data>
<tar id='TUCR46'/>
<cq>19.56</cq>
</data>
</react>
<react id='A11'>
<sample id='1864'/>
<data>
<tar id='TUCR46'/>
<cq>17.87</cq>
</data>
</react>
<react id='A12'>
<sample id='1864'/>
<data>
<tar id='TUCR46'/>
<cq>17.89</cq>
</data>
</react>
<react id='B9'>
<sample id='1869'/>
<data>
<tar id='TUCR46'/>
<cq>16.83</cq>
</data>
</react>
<react id='B10'>
<sample id='1869'/>
<data>
<tar id='TUCR46'/>
<cq>17.05</cq>
</data>
</react>
<react id='B11'>
<sample id='1889'/>
<data>
<tar id='TUCR46'/>
<cq>19.36</cq>
</data>
</react>
<react id='B12'>
<sample id='1889'/>
<data>
<tar id='TUCR46'/>
<cq>19.38</cq>
</data>
</react>
<react id='C11'>
<sample id='1905'/>
<data>
<tar id='TUCR46'/>
<cq>18.57</cq>
</data>
</react>
<react id='C12'>
<sample id='1905'/>
<data>
<tar id='TUCR46'/>
<cq>18.85</cq>
</data>
</react>
<react id='C9'>
<sample id='1965'/>
<data>
<tar id='TUCR46'/>
<cq>18.31</cq>
</data>
</react>
<react id='C10'>
<sample id='1965'/>
<data>
<tar id='TUCR46'/>
<cq>18.47</cq>
</data>
</react>
<react id='D9'>
<sample id='1995'/>
<data>
<tar id='TUCR46'/>
<cq>17.07</cq>
</data>
</react>
<react id='D10'>
<sample id='1995'/>
<data>
<tar id='TUCR46'/>
<cq>17.09</cq>
</data>
</react>
<react id='D11'>
<sample id='2056'/>
<data>
<tar id='TUCR46'/>
<cq>17.34</cq>
</data>
</react>
<react id='D12'>
<sample id='2056'/>
<data>
<tar id='TUCR46'/>
<cq>17.38</cq>
</data>
</react>
<react id='E11'>
<sample id='2140'/>
<data>
<tar id='TUCR46'/>
<cq>18.03</cq>
</data>
</react>
<react id='E12'>
<sample id='2140'/>
<data>
<tar id='TUCR46'/>
<cq>18.15</cq>
</data>
</react>
<react id='F11'>
<sample id='2362'/>
<data>
<tar id='TUCR46'/>
<cq>18.88</cq>
</data>
</react>
<react id='F12'>
<sample id='2362'/>
<data>
<tar id='TUCR46'/>
<cq>19.06</cq>
</data>
</react>
<react id='G11'>
<sample id='2425'/>
<data>
<tar id='TUCR46'/>
<cq>18.35</cq>
</data>
</react>
<react id='G12'>
<sample id='2425'/>
<data>
<tar id='TUCR46'/>
<cq>18.45</cq>
</data>
</react>
</run>
<run id='run024'>
<instrument>RealPlex4 system (Eppendorf, Hamburg, Germany</instrument>
<dataCollectionSoftware>
<name>RealPlex</name>
<version>2.0</version>
</dataCollectionSoftware>
<backgroundDeterminationMethod>Noiseband</backgroundDeterminationMethod>
<cqDetectionMethod>automated threshold and baseline settings</cqDetectionMethod>
<pcrFormat>free format</pcrFormat>
<react id='E3'>
<sample id='789'/>
<data>
<tar id='TUCR47'/>
<cq>40.00</cq>
</data>
</react>
<react id='E4'>
<sample id='789'/>
<data>
<tar id='TUCR47'/>
<cq>40</cq>
</data>
</react>
<react id='B1'>
<sample id='806'/>
<data>
<tar id='TUCR47'/>
<cq>30.29</cq>
</data>
</react>
<react id='B2'>
<sample id='806'/>
<data>
<tar id='TUCR47'/>
<cq>31.43</cq>
</data>
</react>
<react id='E1'>
<sample id='1276'/>
<data>
<tar id='TUCR47'/>
<cq>27.53</cq>
</data>
</react>
<react id='E2'>
<sample id='1276'/>
<data>
<tar id='TUCR47'/>
<cq>27.97</cq>
</data>
</react>
<react id='F3'>
<sample id='1445'/>
<data>
<tar id='TUCR47'/>
<cq>33.22</cq>
</data>
</react>
<react id='F4'>
<sample id='1445'/>
<data>
<tar id='TUCR47'/>
<cq>34.42</cq>
</data>
</react>
<react id='G3'>
<sample id='1558'/>
<data>
<tar id='TUCR47'/>
<cq>31.51</cq>
</data>
</react>
<react id='G4'>
<sample id='1558'/>
<data>
<tar id='TUCR47'/>
<cq>32.43</cq>
</data>
</react>
<react id='G1'>
<sample id='1560'/>
<data>
<tar id='TUCR47'/>
<cq>40.00</cq>
</data>
</react>
<react id='G2'>
<sample id='1560'/>
<data>
<tar id='TUCR47'/>
<cq>40</cq>
</data>
</react>
<react id='H3'>
<sample id='1641'/>
<data>
<tar id='TUCR47'/>
<cq>31.97</cq>
</data>
</react>
<react id='H4'>
<sample id='1641'/>
<data>
<tar id='TUCR47'/>
<cq>33.83</cq>
</data>
</react>
<react id='H5'>
<sample id='1684'/>
<data>
<tar id='TUCR47'/>
<cq>30.31</cq>
</data>
</react>
<react id='H6'>
<sample id='1684'/>
<data>
<tar id='TUCR47'/>
<cq>30.37</cq>
</data>
</react>
<react id='A3'>
<sample id='1699'/>
<data>
<tar id='TUCR47'/>
<cq>40.00</cq>
</data>
</react>
<react id='A4'>
<sample id='1699'/>
<data>
<tar id='TUCR47'/>
<cq>40</cq>
</data>
</react>
<react id='A5'>
<sample id='1864'/>
<data>
<tar id='TUCR47'/>
<cq>34.60</cq>
</data>
</react>
<react id='A6'>
<sample id='1864'/>
<data>
<tar id='TUCR47'/>
</data>
</react>
<react id='B3'>
<sample id='1869'/>
<data>
<tar id='TUCR47'/>
<cq>30.89</cq>
</data>
</react>
<react id='B4'>
<sample id='1869'/>
<data>
<tar id='TUCR47'/>
<cq>31.79</cq>
</data>
</react>
<react id='B5'>
<sample id='1889'/>
<data>
<tar id='TUCR47'/>
<cq>29.83</cq>
</data>
</react>
<react id='B6'>
<sample id='1889'/>
<data>
<tar id='TUCR47'/>
<cq>31.93</cq>
</data>
</react>
<react id='C5'>
<sample id='1905'/>
<data>
<tar id='TUCR47'/>
<cq>30.99</cq>
</data>
</react>
<react id='C6'>
<sample id='1905'/>
<data>
<tar id='TUCR47'/>
<cq>31.33</cq>
</data>
</react>
<react id='C3'>
<sample id='1965'/>
<data>
<tar id='TUCR47'/>
<cq>40.00</cq>
</data>
</react>
<react id='C4'>
<sample id='1965'/>
<data>
<tar id='TUCR47'/>
<cq>40.00</cq>
</data>
</react>
<react id='D3'>
<sample id='1995'/>
<data>
<tar id='TUCR47'/>
<cq>33.18</cq>
</data>
</react>
<react id='D4'>
<sample id='1995'/>
<data>
<tar id='TUCR47'/>
<cq>33.34</cq>
</data>
</react>
<react id='D5'>
<sample id='2056'/>
<data>
<tar id='TUCR47'/>
<cq>39.19</cq>
</data>
</react>
<react id='D6'>
<sample id='2056'/>
<data>
<tar id='TUCR47'/>
</data>
</react>
<react id='H1'>
<sample id='2100'/>
<data>
<tar id='TUCR47'/>
<cq>33.20</cq>
</data>
</react>
<react id='H2'>
<sample id='2100'/>
<data>
<tar id='TUCR47'/>
<cq>34.60</cq>
</data>
</react>
<react id='E5'>
<sample id='2140'/>
<data>
<tar id='TUCR47'/>
<cq>40.00</cq>
</data>
</react>
<react id='E6'>
<sample id='2140'/>
<data>
<tar id='TUCR47'/>
<cq>40</cq>
</data>
</react>
<react id='F5'>
<sample id='2362'/>
<data>
<tar id='TUCR47'/>
<cq>29.61</cq>
</data>
</react>
<react id='F6'>
<sample id='2362'/>
<data>
<tar id='TUCR47'/>
<cq>29.87</cq>
</data>
</react>
<react id='G5'>
<sample id='2425'/>
<data>
<tar id='TUCR47'/>
<cq>34.21</cq>
</data>
</react>
<react id='G6'>
<sample id='2425'/>
<data>
<tar id='TUCR47'/>
</data>
</react>
<react id='E9'>
<sample id='789'/>
<data>
<tar id='TUCR48'/>
<cq>18.51</cq>
</data>
</react>
<react id='E10'>
<sample id='789'/>
<data>
<tar id='TUCR48'/>
<cq>18.55</cq>
</data>
</react>
<react id='B7'>
<sample id='806'/>
<data>
<tar id='TUCR48'/>
<cq>18.44</cq>
</data>
</react>
<react id='B8'>
<sample id='806'/>
<data>
<tar id='TUCR48'/>
<cq>18.52</cq>
</data>
</react>
<react id='E7'>
<sample id='1276'/>
<data>
<tar id='TUCR48'/>
<cq>17.35</cq>
</data>
</react>
<react id='E8'>
<sample id='1276'/>
<data>
<tar id='TUCR48'/>
<cq>17.37</cq>
</data>
</react>
<react id='F9'>
<sample id='1445'/>
<data>
<tar id='TUCR48'/>
<cq>19.40</cq>
</data>
</react>
<react id='F10'>
<sample id='1445'/>
<data>
<tar id='TUCR48'/>
<cq>19.44</cq>
</data>
</react>
<react id='G9'>
<sample id='1558'/>
<data>
<tar id='TUCR48'/>
<cq>17.79</cq>
</data>
</react>
<react id='G10'>
<sample id='1558'/>
<data>
<tar id='TUCR48'/>
<cq>17.93</cq>
</data>
</react>
<react id='G7'>
<sample id='1560'/>
<data>
<tar id='TUCR48'/>
<cq>18.28</cq>
</data>
</react>
<react id='G8'>
<sample id='1560'/>
<data>
<tar id='TUCR48'/>
<cq>18.36</cq>
</data>
</react>
<react id='H9'>
<sample id='1641'/>
<data>
<tar id='TUCR48'/>
<cq>16.58</cq>
</data>
</react>
<react id='H10'>
<sample id='1641'/>
<data>
<tar id='TUCR48'/>
<cq>16.58</cq>
</data>
</react>
<react id='H11'>
<sample id='1684'/>
<data>
<tar id='TUCR48'/>
<cq>17.77</cq>
</data>
</react>
<react id='H12'>
<sample id='1684'/>
<data>
<tar id='TUCR48'/>
<cq>17.85</cq>
</data>
</react>
<react id='A9'>
<sample id='1699'/>
<data>
<tar id='TUCR48'/>
<cq>17.99</cq>
</data>
</react>
<react id='A10'>
<sample id='1699'/>
<data>
<tar id='TUCR48'/>
<cq>18.17</cq>
</data>
</react>
<react id='A11'>
<sample id='1864'/>
<data>
<tar id='TUCR48'/>
<cq>18.67</cq>
</data>
</react>
<react id='A12'>
<sample id='1864'/>
<data>
<tar id='TUCR48'/>
<cq>18.69</cq>
</data>
</react>
<react id='B9'>
<sample id='1869'/>
<data>
<tar id='TUCR48'/>
<cq>16.99</cq>
</data>
</react>
<react id='B10'>
<sample id='1869'/>
<data>
<tar id='TUCR48'/>
<cq>17.07</cq>
</data>
</react>
<react id='B11'>
<sample id='1889'/>
<data>
<tar id='TUCR48'/>
<cq>18.23</cq>
</data>
</react>
<react id='B12'>
<sample id='1889'/>
<data>
<tar id='TUCR48'/>
<cq>18.27</cq>
</data>
</react>
<react id='C11'>
<sample id='1905'/>
<data>
<tar id='TUCR48'/>
<cq>16.64</cq>
</data>
</react>
<react id='C12'>
<sample id='1905'/>
<data>
<tar id='TUCR48'/>
<cq>16.68</cq>
</data>
</react>
<react id='C9'>
<sample id='1965'/>
<data>
<tar id='TUCR48'/>
<cq>18.23</cq>
</data>
</react>
<react id='C10'>
<sample id='1965'/>
<data>
<tar id='TUCR48'/>
<cq>18.39</cq>
</data>
</react>
<react id='D9'>
<sample id='1995'/>
<data>
<tar id='TUCR48'/>
<cq>17.91</cq>
</data>
</react>
<react id='D10'>
<sample id='1995'/>
<data>
<tar id='TUCR48'/>
<cq>18.01</cq>
</data>
</react>
<react id='D11'>
<sample id='2056'/>
<data>
<tar id='TUCR48'/>
<cq>17.12</cq>
</data>
</react>
<react id='D12'>
<sample id='2056'/>
<data>
<tar id='TUCR48'/>
<cq>17.16</cq>
</data>
</react>
<react id='H7'>
<sample id='2100'/>
<data>
<tar id='TUCR48'/>
<cq>17.70</cq>
</data>
</react>
<react id='H8'>
<sample id='2100'/>
<data>
<tar id='TUCR48'/>
<cq>17.78</cq>
</data>
</react>
<react id='E11'>
<sample id='2140'/>
<data>
<tar id='TUCR48'/>
<cq>17.62</cq>
</data>
</react>
<react id='E12'>
<sample id='2140'/>
<data>
<tar id='TUCR48'/>
<cq>17.76</cq>
</data>
</react>
<react id='F11'>
<sample id='2362'/>
<data>
<tar id='TUCR48'/>
<cq>17.73</cq>
</data>
</react>
<react id='F12'>
<sample id='2362'/>
<data>
<tar id='TUCR48'/>
<cq>17.93</cq>
</data>
</react>
<react id='G11'>
<sample id='2425'/>
<data>
<tar id='TUCR48'/>
<cq>18.01</cq>
</data>
</react>
<react id='G12'>
<sample id='2425'/>
<data>
<tar id='TUCR48'/>
<cq>18.45</cq>
</data>
</react>
</run>
<run id='run025'>
<instrument>RealPlex4 system (Eppendorf, Hamburg, Germany</instrument>
<dataCollectionSoftware>
<name>RealPlex</name>
<version>2.0</version>
</dataCollectionSoftware>
<backgroundDeterminationMethod>Noiseband</backgroundDeterminationMethod>
<cqDetectionMethod>automated threshold and baseline settings</cqDetectionMethod>
<pcrFormat>free format</pcrFormat>
<react id='E3'>
<sample id='789'/>
<data>
<tar id='TUCR49'/>
<cq>26.50</cq>
</data>
</react>
<react id='E4'>
<sample id='789'/>
<data>
<tar id='TUCR49'/>
<cq>26.54</cq>
</data>
</react>
<react id='B1'>
<sample id='806'/>
<data>
<tar id='TUCR49'/>
<cq>24.05</cq>
</data>
</react>
<react id='B2'>
<sample id='806'/>
<data>
<tar id='TUCR49'/>
<cq>26.03</cq>
</data>
</react>
<react id='E1'>
<sample id='1276'/>
<data>
<tar id='TUCR49'/>
<cq>24.52</cq>
</data>
</react>
<react id='E2'>
<sample id='1276'/>
<data>
<tar id='TUCR49'/>
<cq>24.96</cq>
</data>
</react>
<react id='F3'>
<sample id='1445'/>
<data>
<tar id='TUCR49'/>
<cq>25.29</cq>
</data>
</react>
<react id='F4'>
<sample id='1445'/>
<data>
<tar id='TUCR49'/>
<cq>25.31</cq>
</data>
</react>
<react id='G3'>
<sample id='1558'/>
<data>
<tar id='TUCR49'/>
<cq>24.80</cq>
</data>
</react>
<react id='G4'>
<sample id='1558'/>
<data>
<tar id='TUCR49'/>
<cq>25.84</cq>
</data>
</react>
<react id='G1'>
<sample id='1560'/>
<data>
<tar id='TUCR49'/>
<cq>25.19</cq>
</data>
</react>
<react id='G2'>
<sample id='1560'/>
<data>
<tar id='TUCR49'/>
<cq>27.11</cq>
</data>
</react>
<react id='H3'>
<sample id='1641'/>
<data>
<tar id='TUCR49'/>
<cq>23.94</cq>
</data>
</react>
<react id='H4'>
<sample id='1641'/>
<data>
<tar id='TUCR49'/>
<cq>24.42</cq>
</data>
</react>
<react id='H5'>
<sample id='1684'/>
<data>
<tar id='TUCR49'/>
<cq>25.60</cq>
</data>
</react>
<react id='H6'>
<sample id='1684'/>
<data>
<tar id='TUCR49'/>
<cq>28.36</cq>
</data>
</react>
<react id='A3'>
<sample id='1699'/>
<data>
<tar id='TUCR49'/>
<cq>24.71</cq>
</data>
</react>
<react id='A4'>
<sample id='1699'/>
<data>
<tar id='TUCR49'/>
<cq>24.89</cq>
</data>
</react>
<react id='A5'>
<sample id='1864'/>
<data>
<tar id='TUCR49'/>
<cq>23.84</cq>
</data>
</react>
<react id='A6'>
<sample id='1864'/>
<data>
<tar id='TUCR49'/>
<cq>23.92</cq>
</data>
</react>
<react id='B3'>
<sample id='1869'/>
<data>
<tar id='TUCR49'/>
<cq>25.06</cq>
</data>
</react>
<react id='B4'>
<sample id='1869'/>
<data>
<tar id='TUCR49'/>
<cq>25.34</cq>
</data>
</react>
<react id='B5'>
<sample id='1889'/>
<data>
<tar id='TUCR49'/>
<cq>28.10</cq>
</data>
</react>
<react id='B6'>
<sample id='1889'/>
<data>
<tar id='TUCR49'/>
<cq>28.96</cq>
</data>
</react>
<react id='C5'>
<sample id='1905'/>
<data>
<tar id='TUCR49'/>
<cq>24.66</cq>
</data>
</react>
<react id='C6'>
<sample id='1905'/>
<data>
<tar id='TUCR49'/>
<cq>26.70</cq>
</data>
</react>
<react id='C3'>
<sample id='1965'/>
<data>
<tar id='TUCR49'/>
<cq>27.64</cq>
</data>
</react>
<react id='C4'>
<sample id='1965'/>
<data>
<tar id='TUCR49'/>
<cq>28.04</cq>
</data>
</react>
<react id='D3'>
<sample id='1995'/>
<data>
<tar id='TUCR49'/>
<cq>26.22</cq>
</data>
</react>
<react id='D4'>
<sample id='1995'/>
<data>
<tar id='TUCR49'/>
<cq>26.72</cq>
</data>
</react>
<react id='D5'>
<sample id='2056'/>
<data>
<tar id='TUCR49'/>
<cq>24.38</cq>
</data>
</react>
<react id='D6'>
<sample id='2056'/>
<data>
<tar id='TUCR49'/>
<cq>24.96</cq>
</data>
</react>
<react id='H1'>
<sample id='2100'/>
<data>
<tar id='TUCR49'/>
<cq>22.65</cq>
</data>
</react>
<react id='H2'>
<sample id='2100'/>
<data>
<tar id='TUCR49'/>
<cq>25.25</cq>
</data>
</react>
<react id='E5'>
<sample id='2140'/>
<data>
<tar id='TUCR49'/>
<cq>25.47</cq>
</data>
</react>
<react id='E6'>
<sample id='2140'/>
<data>
<tar id='TUCR49'/>
<cq>27.15</cq>
</data>
</react>
<react id='F5'>
<sample id='2362'/>
<data>
<tar id='TUCR49'/>
<cq>26.11</cq>
</data>
</react>
<react id='F6'>
<sample id='2362'/>
<data>
<tar id='TUCR49'/>
<cq>26.11</cq>
</data>
</react>
<react id='G5'>
<sample id='2425'/>
<data>
<tar id='TUCR49'/>
<cq>24.90</cq>
</data>
</react>
<react id='G6'>
<sample id='2425'/>
<data>
<tar id='TUCR49'/>
<cq>25.18</cq>
</data>
</react>
<react id='E9'>
<sample id='789'/>
<data>
<tar id='TUCR50'/>
<cq>20.02</cq>
</data>
</react>
<react id='E10'>
<sample id='789'/>
<data>
<tar id='TUCR50'/>
<cq>20.04</cq>
</data>
</react>
<react id='B7'>
<sample id='806'/>
<data>
<tar id='TUCR50'/>
<cq>18.97</cq>
</data>
</react>
<react id='B8'>
<sample id='806'/>
<data>
<tar id='TUCR50'/>
<cq>19.01</cq>
</data>
</react>
<react id='E7'>
<sample id='1276'/>
<data>
<tar id='TUCR50'/>
<cq>19.24</cq>
</data>
</react>
<react id='E8'>
<sample id='1276'/>
<data>
<tar id='TUCR50'/>
<cq>19.24</cq>
</data>
</react>
<react id='F9'>
<sample id='1445'/>
<data>
<tar id='TUCR50'/>
<cq>20.74</cq>
</data>
</react>
<react id='F10'>
<sample id='1445'/>
<data>
<tar id='TUCR50'/>
<cq>20.82</cq>
</data>
</react>
<react id='G9'>
<sample id='1558'/>
<data>
<tar id='TUCR50'/>
<cq>18.89</cq>
</data>
</react>
<react id='G10'>
<sample id='1558'/>
<data>
<tar id='TUCR50'/>
<cq>18.91</cq>
</data>
</react>
<react id='G7'>
<sample id='1560'/>
<data>
<tar id='TUCR50'/>
<cq>19.27</cq>
</data>
</react>
<react id='G8'>
<sample id='1560'/>
<data>
<tar id='TUCR50'/>
<cq>19.37</cq>
</data>
</react>
<react id='H9'>
<sample id='1641'/>
<data>
<tar id='TUCR50'/>
<cq>18.96</cq>
</data>
</react>
<react id='H10'>
<sample id='1641'/>
<data>
<tar id='TUCR50'/>
<cq>19.34</cq>
</data>
</react>
<react id='H11'>
<sample id='1684'/>
<data>
<tar id='TUCR50'/>
<cq>20.27</cq>
</data>
</react>
<react id='H12'>
<sample id='1684'/>
<data>
<tar id='TUCR50'/>
<cq>20.39</cq>
</data>
</react>
<react id='A9'>
<sample id='1699'/>
<data>
<tar id='TUCR50'/>
<cq>20.91</cq>
</data>
</react>
<react id='A10'>
<sample id='1699'/>
<data>
<tar id='TUCR50'/>
<cq>20.99</cq>
</data>
</react>
<react id='A11'>
<sample id='1864'/>
<data>
<tar id='TUCR50'/>
<cq>19.57</cq>
</data>
</react>
<react id='A12'>
<sample id='1864'/>
<data>
<tar id='TUCR50'/>
<cq>19.67</cq>
</data>
</react>
<react id='B9'>
<sample id='1869'/>
<data>
<tar id='TUCR50'/>
<cq>19.09</cq>
</data>
</react>
<react id='B10'>
<sample id='1869'/>
<data>
<tar id='TUCR50'/>
<cq>19.19</cq>
</data>
</react>
<react id='B11'>
<sample id='1889'/>
<data>
<tar id='TUCR50'/>
<cq>20.13</cq>
</data>
</react>
<react id='B12'>
<sample id='1889'/>
<data>
<tar id='TUCR50'/>
<cq>20.41</cq>
</data>
</react>
<react id='C11'>
<sample id='1905'/>
<data>
<tar id='TUCR50'/>
<cq>19.96</cq>
</data>
</react>
<react id='C12'>
<sample id='1905'/>
<data>
<tar id='TUCR50'/>
</data>
</react>
<react id='C9'>
<sample id='1965'/>
<data>
<tar id='TUCR50'/>
<cq>21.12</cq>
</data>
</react>
<react id='C10'>
<sample id='1965'/>
<data>
<tar id='TUCR50'/>
<cq>21.14</cq>
</data>
</react>
<react id='D9'>
<sample id='1995'/>
<data>
<tar id='TUCR50'/>
<cq>19.62</cq>
</data>
</react>
<react id='D10'>
<sample id='1995'/>
<data>
<tar id='TUCR50'/>
<cq>19.64</cq>
</data>
</react>
<react id='D11'>
<sample id='2056'/>
<data>
<tar id='TUCR50'/>
<cq>17.83</cq>
</data>
</react>
<react id='D12'>
<sample id='2056'/>
<data>
<tar id='TUCR50'/>
</data>
</react>
<react id='H7'>
<sample id='2100'/>
<data>
<tar id='TUCR50'/>
<cq>20.11</cq>
</data>
</react>
<react id='H8'>
<sample id='2100'/>
<data>
<tar id='TUCR50'/>
<cq>20.13</cq>
</data>
</react>
<react id='E11'>
<sample id='2140'/>
<data>
<tar id='TUCR50'/>
<cq>20.14</cq>
</data>
</react>
<react id='E12'>
<sample id='2140'/>
<data>
<tar id='TUCR50'/>
</data>
</react>
<react id='F11'>
<sample id='2362'/>
<data>
<tar id='TUCR50'/>
<cq>19.66</cq>
</data>
</react>
<react id='F12'>
<sample id='2362'/>
<data>
<tar id='TUCR50'/>
</data>
</react>
<react id='G11'>
<sample id='2425'/>
<data>
<tar id='TUCR50'/>
<cq>19.87</cq>
</data>
</react>
<react id='G12'>
<sample id='2425'/>
<data>
<tar id='TUCR50'/>
<cq>19.95</cq>
</data>
</react>
</run>
<run id='run026'>
<instrument>RealPlex4 system (Eppendorf, Hamburg, Germany</instrument>
<dataCollectionSoftware>
<name>RealPlex</name>
<version>2.0</version>
</dataCollectionSoftware>
<backgroundDeterminationMethod>Noiseband</backgroundDeterminationMethod>
<cqDetectionMethod>automated threshold and baseline settings</cqDetectionMethod>
<pcrFormat>free format</pcrFormat>
<react id='E3'>
<sample id='789'/>
<data>
<tar id='TUCR51'/>
<cq>27.68</cq>
</data>
</react>
<react id='E4'>
<sample id='789'/>
<data>
<tar id='TUCR51'/>
<cq>27.90</cq>
</data>
</react>
<react id='B1'>
<sample id='806'/>
<data>
<tar id='TUCR51'/>
<cq>30.61</cq>
</data>
</react>
<react id='B2'>
<sample id='806'/>
<data>
<tar id='TUCR51'/>
<cq>31.83</cq>
</data>
</react>
<react id='E1'>
<sample id='1276'/>
<data>
<tar id='TUCR51'/>
<cq>27.98</cq>
</data>
</react>
<react id='E2'>
<sample id='1276'/>
<data>
<tar id='TUCR51'/>
<cq>28.14</cq>
</data>
</react>
<react id='F3'>
<sample id='1445'/>
<data>
<tar id='TUCR51'/>
<cq>27.75</cq>
</data>
</react>
<react id='F4'>
<sample id='1445'/>
<data>
<tar id='TUCR51'/>
<cq>28.19</cq>
</data>
</react>
<react id='G3'>
<sample id='1558'/>
<data>
<tar id='TUCR51'/>
<cq>25.14</cq>
</data>
</react>
<react id='G4'>
<sample id='1558'/>
<data>
<tar id='TUCR51'/>
<cq>25.42</cq>
</data>
</react>
<react id='G1'>
<sample id='1560'/>
<data>
<tar id='TUCR51'/>
<cq>29.68</cq>
</data>
</react>
<react id='G2'>
<sample id='1560'/>
<data>
<tar id='TUCR51'/>
<cq>30.24</cq>
</data>
</react>
<react id='H3'>
<sample id='1641'/>
<data>
<tar id='TUCR51'/>
<cq>29.28</cq>
</data>
</react>
<react id='H4'>
<sample id='1641'/>
<data>
<tar id='TUCR51'/>
<cq>29.74</cq>
</data>
</react>
<react id='H5'>
<sample id='1684'/>
<data>
<tar id='TUCR51'/>
<cq>26.48</cq>
</data>
</react>
<react id='H6'>
<sample id='1684'/>
<data>
<tar id='TUCR51'/>
<cq>26.84</cq>
</data>
</react>
<react id='A3'>
<sample id='1699'/>
<data>
<tar id='TUCR51'/>
<cq>31.77</cq>
</data>
</react>
<react id='A4'>
<sample id='1699'/>
<data>
<tar id='TUCR51'/>
</data>
</react>
<react id='A5'>
<sample id='1864'/>
<data>
<tar id='TUCR51'/>
<cq>26.39</cq>
</data>
</react>
<react id='A6'>
<sample id='1864'/>
<data>
<tar id='TUCR51'/>
<cq>26.69</cq>
</data>
</react>
<react id='B3'>
<sample id='1869'/>
<data>
<tar id='TUCR51'/>
<cq>28.28</cq>
</data>
</react>
<react id='B4'>
<sample id='1869'/>
<data>
<tar id='TUCR51'/>
<cq>28.52</cq>
</data>
</react>
<react id='B5'>
<sample id='1889'/>
<data>
<tar id='TUCR51'/>
<cq>27.28</cq>
</data>
</react>
<react id='B6'>
<sample id='1889'/>
<data>
<tar id='TUCR51'/>
<cq>27.94</cq>
</data>
</react>
<react id='C5'>
<sample id='1905'/>
<data>
<tar id='TUCR51'/>
<cq>26.67</cq>
</data>
</react>
<react id='C6'>
<sample id='1905'/>
<data>
<tar id='TUCR51'/>
<cq>27.21</cq>
</data>
</react>
<react id='C3'>
<sample id='1965'/>
<data>
<tar id='TUCR51'/>
<cq>31.69</cq>
</data>
</react>
<react id='C4'>
<sample id='1965'/>
<data>
<tar id='TUCR51'/>
</data>
</react>
<react id='D3'>
<sample id='1995'/>
<data>
<tar id='TUCR51'/>
<cq>28.74</cq>
</data>
</react>
<react id='D4'>
<sample id='1995'/>
<data>
<tar id='TUCR51'/>
<cq>28.88</cq>
</data>
</react>
<react id='D5'>
<sample id='2056'/>
<data>
<tar id='TUCR51'/>
<cq>29.42</cq>
</data>
</react>
<react id='D6'>
<sample id='2056'/>
<data>
<tar id='TUCR51'/>
<cq>31.64</cq>
</data>
</react>
<react id='H1'>
<sample id='2100'/>
<data>
<tar id='TUCR51'/>
<cq>27.47</cq>
</data>
</react>
<react id='H2'>
<sample id='2100'/>
<data>
<tar id='TUCR51'/>
<cq>27.87</cq>
</data>
</react>
<react id='E5'>
<sample id='2140'/>
<data>
<tar id='TUCR51'/>
<cq>33.46</cq>
</data>
</react>
<react id='E6'>
<sample id='2140'/>
<data>
<tar id='TUCR51'/>
</data>
</react>
<react id='F5'>
<sample id='2362'/>
<data>
<tar id='TUCR51'/>
<cq>26.77</cq>
</data>
</react>
<react id='F6'>
<sample id='2362'/>
<data>
<tar id='TUCR51'/>
<cq>26.97</cq>
</data>
</react>
<react id='G5'>
<sample id='2425'/>
<data>
<tar id='TUCR51'/>
<cq>29.99</cq>
</data>
</react>
<react id='G6'>
<sample id='2425'/>
<data>
<tar id='TUCR51'/>
<cq>30.83</cq>
</data>
</react>
<react id='E9'>
<sample id='789'/>
<data>
<tar id='TUCR52'/>
<cq>26.58</cq>
</data>
</react>
<react id='E10'>
<sample id='789'/>
<data>
<tar id='TUCR52'/>
<cq>26.92</cq>
</data>
</react>
<react id='B7'>
<sample id='806'/>
<data>
<tar id='TUCR52'/>
<cq>25.79</cq>
</data>
</react>
<react id='B8'>
<sample id='806'/>
<data>
<tar id='TUCR52'/>
<cq>25.93</cq>
</data>
</react>
<react id='E7'>
<sample id='1276'/>
<data>
<tar id='TUCR52'/>
<cq>22.75</cq>
</data>
</react>
<react id='E8'>
<sample id='1276'/>
<data>
<tar id='TUCR52'/>
<cq>22.83</cq>
</data>
</react>
<react id='F9'>
<sample id='1445'/>
<data>
<tar id='TUCR52'/>
<cq>28.94</cq>
</data>
</react>
<react id='F10'>
<sample id='1445'/>
<data>
<tar id='TUCR52'/>
<cq>29.66</cq>
</data>
</react>
<react id='G9'>
<sample id='1558'/>
<data>
<tar id='TUCR52'/>
<cq>23.66</cq>
</data>
</react>
<react id='G10'>
<sample id='1558'/>
<data>
<tar id='TUCR52'/>
<cq>23.68</cq>
</data>
</react>
<react id='G7'>
<sample id='1560'/>
<data>
<tar id='TUCR52'/>
<cq>33.26</cq>
</data>
</react>
<react id='G8'>
<sample id='1560'/>
<data>
<tar id='TUCR52'/>
</data>
</react>
<react id='H9'>
<sample id='1641'/>
<data>
<tar id='TUCR52'/>
<cq>22.47</cq>
</data>
</react>
<react id='H10'>
<sample id='1641'/>
<data>
<tar id='TUCR52'/>
<cq>22.59</cq>
</data>
</react>
<react id='H11'>
<sample id='1684'/>
<data>
<tar id='TUCR52'/>
<cq>23.42</cq>
</data>
</react>
<react id='H12'>
<sample id='1684'/>
<data>
<tar id='TUCR52'/>
<cq>23.48</cq>
</data>
</react>
<react id='A9'>
<sample id='1699'/>
<data>
<tar id='TUCR52'/>
<cq>25.38</cq>
</data>
</react>
<react id='A10'>
<sample id='1699'/>
<data>
<tar id='TUCR52'/>
<cq>25.94</cq>
</data>
</react>
<react id='A11'>
<sample id='1864'/>
<data>
<tar id='TUCR52'/>
<cq>26.21</cq>
</data>
</react>
<react id='A12'>
<sample id='1864'/>
<data>
<tar id='TUCR52'/>
<cq>26.45</cq>
</data>
</react>
<react id='B9'>
<sample id='1869'/>
<data>
<tar id='TUCR52'/>
<cq>23.79</cq>
</data>
</react>
<react id='B10'>
<sample id='1869'/>
<data>
<tar id='TUCR52'/>
<cq>23.97</cq>
</data>
</react>
<react id='B11'>
<sample id='1889'/>
<data>
<tar id='TUCR52'/>
<cq>22.79</cq>
</data>
</react>
<react id='B12'>
<sample id='1889'/>
<data>
<tar id='TUCR52'/>
<cq>22.81</cq>
</data>
</react>
<react id='C11'>
<sample id='1905'/>
<data>
<tar id='TUCR52'/>
<cq>22.74</cq>
</data>
</react>
<react id='C12'>
<sample id='1905'/>
<data>
<tar id='TUCR52'/>
<cq>22.88</cq>
</data>
</react>
<react id='C9'>
<sample id='1965'/>
<data>
<tar id='TUCR52'/>
<cq>23.14</cq>
</data>
</react>
<react id='C10'>
<sample id='1965'/>
<data>
<tar id='TUCR52'/>
<cq>23.40</cq>
</data>
</react>
<react id='D9'>
<sample id='1995'/>
<data>
<tar id='TUCR52'/>
<cq>23.08</cq>
</data>
</react>
<react id='D10'>
<sample id='1995'/>
<data>
<tar id='TUCR52'/>
<cq>23.26</cq>
</data>
</react>
<react id='D11'>
<sample id='2056'/>
<data>
<tar id='TUCR52'/>
<cq>23.22</cq>
</data>
</react>
<react id='D12'>
<sample id='2056'/>
<data>
<tar id='TUCR52'/>
<cq>23.36</cq>
</data>
</react>
<react id='H7'>
<sample id='2100'/>
<data>
<tar id='TUCR52'/>
<cq>24.00</cq>
</data>
</react>
<react id='H8'>
<sample id='2100'/>
<data>
<tar id='TUCR52'/>
<cq>24.12</cq>
</data>
</react>
<react id='E11'>
<sample id='2140'/>
<data>
<tar id='TUCR52'/>
<cq>22.37</cq>
</data>
</react>
<react id='E12'>
<sample id='2140'/>
<data>
<tar id='TUCR52'/>
<cq>22.39</cq>
</data>
</react>
<react id='F11'>
<sample id='2362'/>
<data>
<tar id='TUCR52'/>
<cq>22.94</cq>
</data>
</react>
<react id='F12'>
<sample id='2362'/>
<data>
<tar id='TUCR52'/>
<cq>22.94</cq>
</data>
</react>
<react id='G11'>
<sample id='2425'/>
<data>
<tar id='TUCR52'/>
<cq>29.74</cq>
</data>
</react>
<react id='G12'>
<sample id='2425'/>
<data>
<tar id='TUCR52'/>
<cq>30.60</cq>
</data>
</react>
</run>
<run id='run027'>
<instrument>RealPlex4 system (Eppendorf, Hamburg, Germany</instrument>
<dataCollectionSoftware>
<name>RealPlex</name>
<version>2.0</version>
</dataCollectionSoftware>
<backgroundDeterminationMethod>Noiseband</backgroundDeterminationMethod>
<cqDetectionMethod>automated threshold and baseline settings</cqDetectionMethod>
<pcrFormat>free format</pcrFormat>
<react id='E3'>
<sample id='789'/>
<data>
<tar id='TUCR53'/>
<cq>27.33</cq>
</data>
</react>
<react id='E4'>
<sample id='789'/>
<data>
<tar id='TUCR53'/>
<cq>27.33</cq>
</data>
</react>
<react id='B1'>
<sample id='806'/>
<data>
<tar id='TUCR53'/>
<cq>27.35</cq>
</data>
</react>
<react id='B2'>
<sample id='806'/>
<data>
<tar id='TUCR53'/>
<cq>27.39</cq>
</data>
</react>
<react id='E1'>
<sample id='1276'/>
<data>
<tar id='TUCR53'/>
<cq>24.87</cq>
</data>
</react>
<react id='E2'>
<sample id='1276'/>
<data>
<tar id='TUCR53'/>
<cq>24.89</cq>
</data>
</react>
<react id='F3'>
<sample id='1445'/>
<data>
<tar id='TUCR53'/>
<cq>27.61</cq>
</data>
</react>
<react id='F4'>
<sample id='1445'/>
<data>
<tar id='TUCR53'/>
<cq>28.01</cq>
</data>
</react>
<react id='G3'>
<sample id='1558'/>
<data>
<tar id='TUCR53'/>
<cq>26.19</cq>
</data>
</react>
<react id='G4'>
<sample id='1558'/>
<data>
<tar id='TUCR53'/>
<cq>26.21</cq>
</data>
</react>
<react id='G1'>
<sample id='1560'/>
<data>
<tar id='TUCR53'/>
<cq>29.40</cq>
</data>
</react>
<react id='G2'>
<sample id='1560'/>
<data>
<tar id='TUCR53'/>
<cq>29.94</cq>
</data>
</react>
<react id='H3'>
<sample id='1641'/>
<data>
<tar id='TUCR53'/>
<cq>23.60</cq>
</data>
</react>
<react id='H4'>
<sample id='1641'/>
<data>
<tar id='TUCR53'/>
<cq>24.16</cq>
</data>
</react>
<react id='H5'>
<sample id='1684'/>
<data>
<tar id='TUCR53'/>
<cq>25.11</cq>
</data>
</react>
<react id='H6'>
<sample id='1684'/>
<data>
<tar id='TUCR53'/>
<cq>25.51</cq>
</data>
</react>
<react id='A3'>
<sample id='1699'/>
<data>
<tar id='TUCR53'/>
<cq>26.04</cq>
</data>
</react>
<react id='A4'>
<sample id='1699'/>
<data>
<tar id='TUCR53'/>
<cq>26.08</cq>
</data>
</react>
<react id='A5'>
<sample id='1864'/>
<data>
<tar id='TUCR53'/>
<cq>25.62</cq>
</data>
</react>
<react id='A6'>
<sample id='1864'/>
<data>
<tar id='TUCR53'/>
<cq>25.98</cq>
</data>
</react>
<react id='B3'>
<sample id='1869'/>
<data>
<tar id='TUCR53'/>
<cq>24.55</cq>
</data>
</react>
<react id='B4'>
<sample id='1869'/>
<data>
<tar id='TUCR53'/>
<cq>24.73</cq>
</data>
</react>
<react id='B5'>
<sample id='1889'/>
<data>
<tar id='TUCR53'/>
<cq>26.69</cq>
</data>
</react>
<react id='B6'>
<sample id='1889'/>
<data>
<tar id='TUCR53'/>
<cq>26.91</cq>
</data>
</react>
<react id='C5'>
<sample id='1905'/>
<data>
<tar id='TUCR53'/>
<cq>24.60</cq>
</data>
</react>
<react id='C6'>
<sample id='1905'/>
<data>
<tar id='TUCR53'/>
<cq>24.78</cq>
</data>
</react>
<react id='C3'>
<sample id='1965'/>
<data>
<tar id='TUCR53'/>
<cq>26.04</cq>
</data>
</react>
<react id='C4'>
<sample id='1965'/>
<data>
<tar id='TUCR53'/>
<cq>26.50</cq>
</data>
</react>
<react id='D3'>
<sample id='1995'/>
<data>
<tar id='TUCR53'/>
<cq>24.21</cq>
</data>
</react>
<react id='D4'>
<sample id='1995'/>
<data>
<tar id='TUCR53'/>
<cq>24.29</cq>
</data>
</react>
<react id='D5'>
<sample id='2056'/>
<data>
<tar id='TUCR53'/>
<cq>24.37</cq>
</data>
</react>
<react id='D6'>
<sample id='2056'/>
<data>
<tar id='TUCR53'/>
<cq>24.69</cq>
</data>
</react>
<react id='H1'>
<sample id='2100'/>
<data>
<tar id='TUCR53'/>
<cq>24.90</cq>
</data>
</react>
<react id='H2'>
<sample id='2100'/>
<data>
<tar id='TUCR53'/>
<cq>24.94</cq>
</data>
</react>
<react id='E5'>
<sample id='2140'/>
<data>
<tar id='TUCR53'/>
<cq>24.09</cq>
</data>
</react>
<react id='E6'>
<sample id='2140'/>
<data>
<tar id='TUCR53'/>
<cq>24.33</cq>
</data>
</react>
<react id='F5'>
<sample id='2362'/>
<data>
<tar id='TUCR53'/>
<cq>25.57</cq>
</data>
</react>
<react id='F6'>
<sample id='2362'/>
<data>
<tar id='TUCR53'/>
<cq>25.77</cq>
</data>
</react>
<react id='G5'>
<sample id='2425'/>
<data>
<tar id='TUCR53'/>
<cq>28.25</cq>
</data>
</react>
<react id='G6'>
<sample id='2425'/>
<data>
<tar id='TUCR53'/>
<cq>28.37</cq>
</data>
</react>
<react id='E9'>
<sample id='789'/>
<data>
<tar id='TUCR54'/>
<cq>33.96</cq>
</data>
</react>
<react id='E10'>
<sample id='789'/>
<data>
<tar id='TUCR54'/>
</data>
</react>
<react id='B7'>
<sample id='806'/>
<data>
<tar id='TUCR54'/>
<cq>31.57</cq>
</data>
</react>
<react id='B8'>
<sample id='806'/>
<data>
<tar id='TUCR54'/>
<cq>31.59</cq>
</data>
</react>
<react id='E7'>
<sample id='1276'/>
<data>
<tar id='TUCR54'/>
<cq>28.58</cq>
</data>
</react>
<react id='E8'>
<sample id='1276'/>
<data>
<tar id='TUCR54'/>
</data>
</react>
<react id='F9'>
<sample id='1445'/>
<data>
<tar id='TUCR54'/>
<cq>34.09</cq>
</data>
</react>
<react id='F10'>
<sample id='1445'/>
<data>
<tar id='TUCR54'/>
</data>
</react>
<react id='G9'>
<sample id='1558'/>
<data>
<tar id='TUCR54'/>
<cq>30.14</cq>
</data>
</react>
<react id='G10'>
<sample id='1558'/>
<data>
<tar id='TUCR54'/>
<cq>30.76</cq>
</data>
</react>
<react id='G7'>
<sample id='1560'/>
<data>
<tar id='TUCR54'/>
<cq>40.00</cq>
</data>
</react>
<react id='G8'>
<sample id='1560'/>
<data>
<tar id='TUCR54'/>
<cq>40</cq>
</data>
</react>
<react id='H9'>
<sample id='1641'/>
<data>
<tar id='TUCR54'/>
<cq>26.84</cq>
</data>
</react>
<react id='H10'>
<sample id='1641'/>
<data>
<tar id='TUCR54'/>
<cq>26.86</cq>
</data>
</react>
<react id='H11'>
<sample id='1684'/>
<data>
<tar id='TUCR54'/>
<cq>29.48</cq>
</data>
</react>
<react id='H12'>
<sample id='1684'/>
<data>
<tar id='TUCR54'/>
<cq>30.10</cq>
</data>
</react>
<react id='A9'>
<sample id='1699'/>
<data>
<tar id='TUCR54'/>
<cq>40.00</cq>
</data>
</react>
<react id='A10'>
<sample id='1699'/>
<data>
<tar id='TUCR54'/>
<cq>40</cq>
</data>
</react>
<react id='A11'>
<sample id='1864'/>
<data>
<tar id='TUCR54'/>
<cq>40.00</cq>
</data>
</react>
<react id='A12'>
<sample id='1864'/>
<data>
<tar id='TUCR54'/>
<cq>40</cq>
</data>
</react>
<react id='B9'>
<sample id='1869'/>
<data>
<tar id='TUCR54'/>
<cq>30.42</cq>
</data>
</react>
<react id='B10'>
<sample id='1869'/>
<data>
<tar id='TUCR54'/>
<cq>30.96</cq>
</data>
</react>
<react id='B11'>
<sample id='1889'/>
<data>
<tar id='TUCR54'/>
<cq>28.81</cq>
</data>
</react>
<react id='B12'>
<sample id='1889'/>
<data>
<tar id='TUCR54'/>
<cq>29.77</cq>
</data>
</react>
<react id='C11'>
<sample id='1905'/>
<data>
<tar id='TUCR54'/>
<cq>30.64</cq>
</data>
</react>
<react id='C12'>
<sample id='1905'/>
<data>
<tar id='TUCR54'/>
<cq>32.02</cq>
</data>
</react>
<react id='C9'>
<sample id='1965'/>
<data>
<tar id='TUCR54'/>
<cq>40.00</cq>
</data>
</react>
<react id='C10'>
<sample id='1965'/>
<data>
<tar id='TUCR54'/>
<cq>40</cq>
</data>
</react>
<react id='D9'>
<sample id='1995'/>
<data>
<tar id='TUCR54'/>
<cq>29.48</cq>
</data>
</react>
<react id='D10'>
<sample id='1995'/>
<data>
<tar id='TUCR54'/>
<cq>30.00</cq>
</data>
</react>
<react id='D11'>
<sample id='2056'/>
<data>
<tar id='TUCR54'/>
<cq>29.20</cq>
</data>
</react>
<react id='D12'>
<sample id='2056'/>
<data>
<tar id='TUCR54'/>
<cq>29.52</cq>
</data>
</react>
<react id='H7'>
<sample id='2100'/>
<data>
<tar id='TUCR54'/>
<cq>31.44</cq>
</data>
</react>
<react id='H8'>
<sample id='2100'/>
<data>
<tar id='TUCR54'/>
<cq>32.42</cq>
</data>
</react>
<react id='E11'>
<sample id='2140'/>
<data>
<tar id='TUCR54'/>
<cq>26.96</cq>
</data>
</react>
<react id='E12'>
<sample id='2140'/>
<data>
<tar id='TUCR54'/>
<cq>27.08</cq>
</data>
</react>
<react id='F11'>
<sample id='2362'/>
<data>
<tar id='TUCR54'/>
<cq>29.34</cq>
</data>
</react>
<react id='F12'>
<sample id='2362'/>
<data>
<tar id='TUCR54'/>
<cq>29.82</cq>
</data>
</react>
<react id='G11'>
<sample id='2425'/>
<data>
<tar id='TUCR54'/>
<cq>31.48</cq>
</data>
</react>
<react id='G12'>
<sample id='2425'/>
<data>
<tar id='TUCR54'/>
<cq>34.24</cq>
</data>
</react>
</run>
<run id='run028'>
<instrument>RealPlex4 system (Eppendorf, Hamburg, Germany</instrument>
<dataCollectionSoftware>
<name>RealPlex</name>
<version>2.0</version>
</dataCollectionSoftware>
<backgroundDeterminationMethod>Noiseband</backgroundDeterminationMethod>
<cqDetectionMethod>automated threshold and baseline settings</cqDetectionMethod>
<pcrFormat>free format</pcrFormat>
<react id='E3'>
<sample id='789'/>
<data>
<tar id='TUCR55'/>
<cq>40.00</cq>
</data>
</react>
<react id='E4'>
<sample id='789'/>
<data>
<tar id='TUCR55'/>
<cq>40.00</cq>
</data>
</react>
<react id='B1'>
<sample id='806'/>
<data>
<tar id='TUCR55'/>
<cq>40.00</cq>
</data>
</react>
<react id='B2'>
<sample id='806'/>
<data>
<tar id='TUCR55'/>
<cq>40.00</cq>
</data>
</react>
<react id='E1'>
<sample id='1276'/>
<data>
<tar id='TUCR55'/>
<cq>40.00</cq>
</data>
</react>
<react id='E2'>
<sample id='1276'/>
<data>
<tar id='TUCR55'/>
<cq>40.00</cq>
</data>
</react>
<react id='F3'>
<sample id='1445'/>
<data>
<tar id='TUCR55'/>
<cq>40.00</cq>
</data>
</react>
<react id='F4'>
<sample id='1445'/>
<data>
<tar id='TUCR55'/>
<cq>40.00</cq>
</data>
</react>
<react id='G3'>
<sample id='1558'/>
<data>
<tar id='TUCR55'/>
<cq>40.00</cq>
</data>
</react>
<react id='G4'>
<sample id='1558'/>
<data>
<tar id='TUCR55'/>
<cq>40.00</cq>
</data>
</react>
<react id='G1'>
<sample id='1560'/>
<data>
<tar id='TUCR55'/>
<cq>40.00</cq>
</data>
</react>
<react id='G2'>
<sample id='1560'/>
<data>
<tar id='TUCR55'/>
<cq>40.00</cq>
</data>
</react>
<react id='H3'>
<sample id='1641'/>
<data>
<tar id='TUCR55'/>
<cq>40.00</cq>
</data>
</react>
<react id='H4'>
<sample id='1641'/>
<data>
<tar id='TUCR55'/>
<cq>40.00</cq>
</data>
</react>
<react id='H5'>
<sample id='1684'/>
<data>
<tar id='TUCR55'/>
<cq>40.00</cq>
</data>
</react>
<react id='H6'>
<sample id='1684'/>
<data>
<tar id='TUCR55'/>
<cq>40.00</cq>
</data>
</react>
<react id='A3'>
<sample id='1699'/>
<data>
<tar id='TUCR55'/>
<cq>40.00</cq>
</data>
</react>
<react id='A4'>
<sample id='1699'/>
<data>
<tar id='TUCR55'/>
<cq>40.00</cq>
</data>
</react>
<react id='A5'>
<sample id='1864'/>
<data>
<tar id='TUCR55'/>
<cq>40.00</cq>
</data>
</react>
<react id='A6'>
<sample id='1864'/>
<data>
<tar id='TUCR55'/>
<cq>40.00</cq>
</data>
</react>
<react id='B3'>
<sample id='1869'/>
<data>
<tar id='TUCR55'/>
<cq>40.00</cq>
</data>
</react>
<react id='B4'>
<sample id='1869'/>
<data>
<tar id='TUCR55'/>
<cq>40.00</cq>
</data>
</react>
<react id='B5'>
<sample id='1889'/>
<data>
<tar id='TUCR55'/>
<cq>40.00</cq>
</data>
</react>
<react id='B6'>
<sample id='1889'/>
<data>
<tar id='TUCR55'/>
<cq>40.00</cq>
</data>
</react>
<react id='C5'>
<sample id='1905'/>
<data>
<tar id='TUCR55'/>
<cq>40.00</cq>
</data>
</react>
<react id='C6'>
<sample id='1905'/>
<data>
<tar id='TUCR55'/>
<cq>40.00</cq>
</data>
</react>
<react id='C3'>
<sample id='1965'/>
<data>
<tar id='TUCR55'/>
<cq>40.00</cq>
</data>
</react>
<react id='C4'>
<sample id='1965'/>
<data>
<tar id='TUCR55'/>
<cq>40.00</cq>
</data>
</react>
<react id='D3'>
<sample id='1995'/>
<data>
<tar id='TUCR55'/>
<cq>40.00</cq>
</data>
</react>
<react id='D4'>
<sample id='1995'/>
<data>
<tar id='TUCR55'/>
<cq>40.00</cq>
</data>
</react>
<react id='D5'>
<sample id='2056'/>
<data>
<tar id='TUCR55'/>
<cq>40.00</cq>
</data>
</react>
<react id='D6'>
<sample id='2056'/>
<data>
<tar id='TUCR55'/>
<cq>40.00</cq>
</data>
</react>
<react id='H1'>
<sample id='2100'/>
<data>
<tar id='TUCR55'/>
<cq>40.00</cq>
</data>
</react>
<react id='H2'>
<sample id='2100'/>
<data>
<tar id='TUCR55'/>
<cq>40.00</cq>
</data>
</react>
<react id='E5'>
<sample id='2140'/>
<data>
<tar id='TUCR55'/>
<cq>40.00</cq>
</data>
</react>
<react id='E6'>
<sample id='2140'/>
<data>
<tar id='TUCR55'/>
<cq>40.00</cq>
</data>
</react>
<react id='F5'>
<sample id='2362'/>
<data>
<tar id='TUCR55'/>
<cq>40.00</cq>
</data>
</react>
<react id='F6'>
<sample id='2362'/>
<data>
<tar id='TUCR55'/>
<cq>40.00</cq>
</data>
</react>
<react id='G5'>
<sample id='2425'/>
<data>
<tar id='TUCR55'/>
<cq>40.00</cq>
</data>
</react>
<react id='G6'>
<sample id='2425'/>
<data>
<tar id='TUCR55'/>
<cq>40.00</cq>
</data>
</react>
<react id='E9'>
<sample id='789'/>
<data>
<tar id='TUCR56'/>
<cq>33.20</cq>
</data>
</react>
<react id='E10'>
<sample id='789'/>
<data>
<tar id='TUCR56'/>
</data>
</react>
<react id='B7'>
<sample id='806'/>
<data>
<tar id='TUCR56'/>
<cq>31.35</cq>
</data>
</react>
<react id='B8'>
<sample id='806'/>
<data>
<tar id='TUCR56'/>
<cq>31.95</cq>
</data>
</react>
<react id='E7'>
<sample id='1276'/>
<data>
<tar id='TUCR56'/>
<cq>29.04</cq>
</data>
</react>
<react id='E8'>
<sample id='1276'/>
<data>
<tar id='TUCR56'/>
<cq>29.22</cq>
</data>
</react>
<react id='F9'>
<sample id='1445'/>
<data>
<tar id='TUCR56'/>
<cq>30.45</cq>
</data>
</react>
<react id='F10'>
<sample id='1445'/>
<data>
<tar id='TUCR56'/>
<cq>33.27</cq>
</data>
</react>
<react id='G9'>
<sample id='1558'/>
<data>
<tar id='TUCR56'/>
<cq>27.53</cq>
</data>
</react>
<react id='G10'>
<sample id='1558'/>
<data>
<tar id='TUCR56'/>
<cq>27.55</cq>
</data>
</react>
<react id='G7'>
<sample id='1560'/>
<data>
<tar id='TUCR56'/>
<cq>32.51</cq>
</data>
</react>
<react id='G8'>
<sample id='1560'/>
<data>
<tar id='TUCR56'/>
<cq>33.91</cq>
</data>
</react>
<react id='H9'>
<sample id='1641'/>
<data>
<tar id='TUCR56'/>
<cq>29.61</cq>
</data>
</react>
<react id='H10'>
<sample id='1641'/>
<data>
<tar id='TUCR56'/>
<cq>29.73</cq>
</data>
</react>
<react id='H11'>
<sample id='1684'/>
<data>
<tar id='TUCR56'/>
<cq>28.69</cq>
</data>
</react>
<react id='H12'>
<sample id='1684'/>
<data>
<tar id='TUCR56'/>
<cq>29.45</cq>
</data>
</react>
<react id='A9'>
<sample id='1699'/>
<data>
<tar id='TUCR56'/>
<cq>29.62</cq>
</data>
</react>
<react id='A10'>
<sample id='1699'/>
<data>
<tar id='TUCR56'/>
<cq>29.96</cq>
</data>
</react>
<react id='A11'>
<sample id='1864'/>
<data>
<tar id='TUCR56'/>
<cq>30.65</cq>
</data>
</react>
<react id='A12'>
<sample id='1864'/>
<data>
<tar id='TUCR56'/>
<cq>30.89</cq>
</data>
</react>
<react id='B9'>
<sample id='1869'/>
<data>
<tar id='TUCR56'/>
<cq>30.90</cq>
</data>
</react>
<react id='B10'>
<sample id='1869'/>
<data>
<tar id='TUCR56'/>
<cq>32.06</cq>
</data>
</react>
<react id='B11'>
<sample id='1889'/>
<data>
<tar id='TUCR56'/>
<cq>26.16</cq>
</data>
</react>
<react id='B12'>
<sample id='1889'/>
<data>
<tar id='TUCR56'/>
<cq>26.26</cq>
</data>
</react>
<react id='C11'>
<sample id='1905'/>
<data>
<tar id='TUCR56'/>
<cq>29.08</cq>
</data>
</react>
<react id='C12'>
<sample id='1905'/>
<data>
<tar id='TUCR56'/>
<cq>29.28</cq>
</data>
</react>
<react id='C9'>
<sample id='1965'/>
<data>
<tar id='TUCR56'/>
<cq>32.50</cq>
</data>
</react>
<react id='C10'>
<sample id='1965'/>
<data>
<tar id='TUCR56'/>
<cq>35.08</cq>
</data>
</react>
<react id='D9'>
<sample id='1995'/>
<data>
<tar id='TUCR56'/>
<cq>30.42</cq>
</data>
</react>
<react id='D10'>
<sample id='1995'/>
<data>
<tar id='TUCR56'/>
<cq>31.16</cq>
</data>
</react>
<react id='D11'>
<sample id='2056'/>
<data>
<tar id='TUCR56'/>
<cq>29.93</cq>
</data>
</react>
<react id='D12'>
<sample id='2056'/>
<data>
<tar id='TUCR56'/>
<cq>30.05</cq>
</data>
</react>
<react id='H7'>
<sample id='2100'/>
<data>
<tar id='TUCR56'/>
<cq>40.00</cq>
</data>
</react>
<react id='H8'>
<sample id='2100'/>
<data>
<tar id='TUCR56'/>
<cq>40</cq>
</data>
</react>
<react id='E11'>
<sample id='2140'/>
<data>
<tar id='TUCR56'/>
<cq>40.00</cq>
</data>
</react>
<react id='E12'>
<sample id='2140'/>
<data>
<tar id='TUCR56'/>
<cq>40</cq>
</data>
</react>
<react id='F11'>
<sample id='2362'/>
<data>
<tar id='TUCR56'/>
<cq>28.01</cq>
</data>
</react>
<react id='F12'>
<sample id='2362'/>
<data>
<tar id='TUCR56'/>
<cq>28.43</cq>
</data>
</react>
<react id='G11'>
<sample id='2425'/>
<data>
<tar id='TUCR56'/>
<cq>33.57</cq>
</data>
</react>
<react id='G12'>
<sample id='2425'/>
<data>
<tar id='TUCR56'/>
<cq>33.81</cq>
</data>
</react>
</run>
<run id='run029'>
<instrument>RealPlex4 system (Eppendorf, Hamburg, Germany</instrument>
<dataCollectionSoftware>
<name>RealPlex</name>
<version>2.0</version>
</dataCollectionSoftware>
<backgroundDeterminationMethod>Noiseband</backgroundDeterminationMethod>
<cqDetectionMethod>automated threshold and baseline settings</cqDetectionMethod>
<pcrFormat>free format</pcrFormat>
<react id='E3'>
<sample id='789'/>
<data>
<tar id='TUCR57'/>
<cq>40.00</cq>
</data>
</react>
<react id='E4'>
<sample id='789'/>
<data>
<tar id='TUCR57'/>
<cq>40</cq>
</data>
</react>
<react id='B1'>
<sample id='806'/>
<data>
<tar id='TUCR57'/>
<cq>31.31</cq>
</data>
</react>
<react id='B2'>
<sample id='806'/>
<data>
<tar id='TUCR57'/>
</data>
</react>
<react id='E1'>
<sample id='1276'/>
<data>
<tar id='TUCR57'/>
<cq>24.51</cq>
</data>
</react>
<react id='E2'>
<sample id='1276'/>
<data>
<tar id='TUCR57'/>
<cq>24.75</cq>
</data>
</react>
<react id='F3'>
<sample id='1445'/>
<data>
<tar id='TUCR57'/>
<cq>31.94</cq>
</data>
</react>
<react id='F4'>
<sample id='1445'/>
<data>
<tar id='TUCR57'/>
<cq>32.32</cq>
</data>
</react>
<react id='G3'>
<sample id='1558'/>
<data>
<tar id='TUCR57'/>
<cq>29.18</cq>
</data>
</react>
<react id='G4'>
<sample id='1558'/>
<data>
<tar id='TUCR57'/>
<cq>29.64</cq>
</data>
</react>
<react id='G1'>
<sample id='1560'/>
<data>
<tar id='TUCR57'/>
<cq>32.73</cq>
</data>
</react>
<react id='G2'>
<sample id='1560'/>
<data>
<tar id='TUCR57'/>
</data>
</react>
<react id='H3'>
<sample id='1641'/>
<data>
<tar id='TUCR57'/>
<cq>30.35</cq>
</data>
</react>
<react id='H4'>
<sample id='1641'/>
<data>
<tar id='TUCR57'/>
<cq>30.41</cq>
</data>
</react>
<react id='H5'>
<sample id='1684'/>
<data>
<tar id='TUCR57'/>
<cq>26.24</cq>
</data>
</react>
<react id='H6'>
<sample id='1684'/>
<data>
<tar id='TUCR57'/>
<cq>26.62</cq>
</data>
</react>
<react id='A3'>
<sample id='1699'/>
<data>
<tar id='TUCR57'/>
<cq>32.37</cq>
</data>
</react>
<react id='A4'>
<sample id='1699'/>
<data>
<tar id='TUCR57'/>
</data>
</react>
<react id='A5'>
<sample id='1864'/>
<data>
<tar id='TUCR57'/>
<cq>40.00</cq>
</data>
</react>
<react id='A6'>
<sample id='1864'/>
<data>
<tar id='TUCR57'/>
<cq>40</cq>
</data>
</react>
<react id='B3'>
<sample id='1869'/>
<data>
<tar id='TUCR57'/>
<cq>30.42</cq>
</data>
</react>
<react id='B4'>
<sample id='1869'/>
<data>
<tar id='TUCR57'/>
<cq>31.08</cq>
</data>
</react>
<react id='B5'>
<sample id='1889'/>
<data>
<tar id='TUCR57'/>
<cq>27.21</cq>
</data>
</react>
<react id='B6'>
<sample id='1889'/>
<data>
<tar id='TUCR57'/>
<cq>28.97</cq>
</data>
</react>
<react id='C5'>
<sample id='1905'/>
<data>
<tar id='TUCR57'/>
<cq>30.31</cq>
</data>
</react>
<react id='C6'>
<sample id='1905'/>
<data>
<tar id='TUCR57'/>
<cq>30.97</cq>
</data>
</react>
<react id='C3'>
<sample id='1965'/>
<data>
<tar id='TUCR57'/>
<cq>30.46</cq>
</data>
</react>
<react id='C4'>
<sample id='1965'/>
<data>
<tar id='TUCR57'/>
</data>
</react>
<react id='D3'>
<sample id='1995'/>
<data>
<tar id='TUCR57'/>
<cq>40.00</cq>
</data>
</react>
<react id='D4'>
<sample id='1995'/>
<data>
<tar id='TUCR57'/>
<cq>40</cq>
</data>
</react>
<react id='D5'>
<sample id='2056'/>
<data>
<tar id='TUCR57'/>
<cq>40.00</cq>
</data>
</react>
<react id='D6'>
<sample id='2056'/>
<data>
<tar id='TUCR57'/>
<cq>40</cq>
</data>
</react>
<react id='H1'>
<sample id='2100'/>
<data>
<tar id='TUCR57'/>
<cq>31.77</cq>
</data>
</react>
<react id='H2'>
<sample id='2100'/>
<data>
<tar id='TUCR57'/>
</data>
</react>
<react id='E5'>
<sample id='2140'/>
<data>
<tar id='TUCR57'/>
<cq>40.00</cq>
</data>
</react>
<react id='E6'>
<sample id='2140'/>
<data>
<tar id='TUCR57'/>
<cq>40</cq>
</data>
</react>
<react id='F5'>
<sample id='2362'/>
<data>
<tar id='TUCR57'/>
<cq>29.22</cq>
</data>
</react>
<react id='F6'>
<sample id='2362'/>
<data>
<tar id='TUCR57'/>
<cq>29.24</cq>
</data>
</react>
<react id='G5'>
<sample id='2425'/>
<data>
<tar id='TUCR57'/>
<cq>29.51</cq>
</data>
</react>
<react id='G6'>
<sample id='2425'/>
<data>
<tar id='TUCR57'/>
<cq>30.39</cq>
</data>
</react>
<react id='E9'>
<sample id='789'/>
<data>
<tar id='TUCR58'/>
<cq>28.65</cq>
</data>
</react>
<react id='E10'>
<sample id='789'/>
<data>
<tar id='TUCR58'/>
<cq>28.83</cq>
</data>
</react>
<react id='B7'>
<sample id='806'/>
<data>
<tar id='TUCR58'/>
<cq>29.99</cq>
</data>
</react>
<react id='B8'>
<sample id='806'/>
<data>
<tar id='TUCR58'/>
<cq>31.93</cq>
</data>
</react>
<react id='E7'>
<sample id='1276'/>
<data>
<tar id='TUCR58'/>
<cq>28.59</cq>
</data>
</react>
<react id='E8'>
<sample id='1276'/>
<data>
<tar id='TUCR58'/>
<cq>29.21</cq>
</data>
</react>
<react id='F9'>
<sample id='1445'/>
<data>
<tar id='TUCR58'/>
<cq>26.86</cq>
</data>
</react>
<react id='F10'>
<sample id='1445'/>
<data>
<tar id='TUCR58'/>
<cq>27.22</cq>
</data>
</react>
<react id='G9'>
<sample id='1558'/>
<data>
<tar id='TUCR58'/>
<cq>27.25</cq>
</data>
</react>
<react id='G10'>
<sample id='1558'/>
<data>
<tar id='TUCR58'/>
<cq>27.41</cq>
</data>
</react>
<react id='G7'>
<sample id='1560'/>
<data>
<tar id='TUCR58'/>
<cq>31.51</cq>
</data>
</react>
<react id='G8'>
<sample id='1560'/>
<data>
<tar id='TUCR58'/>
<cq>32.93</cq>
</data>
</react>
<react id='H9'>
<sample id='1641'/>
<data>
<tar id='TUCR58'/>
<cq>26.62</cq>
</data>
</react>
<react id='H10'>
<sample id='1641'/>
<data>
<tar id='TUCR58'/>
<cq>26.78</cq>
</data>
</react>
<react id='H11'>
<sample id='1684'/>
<data>
<tar id='TUCR58'/>
<cq>27.54</cq>
</data>
</react>
<react id='H12'>
<sample id='1684'/>
<data>
<tar id='TUCR58'/>
<cq>27.80</cq>
</data>
</react>
<react id='A9'>
<sample id='1699'/>
<data>
<tar id='TUCR58'/>
<cq>31.52</cq>
</data>
</react>
<react id='A10'>
<sample id='1699'/>
<data>
<tar id='TUCR58'/>
<cq>32.58</cq>
</data>
</react>
<react id='A11'>
<sample id='1864'/>
<data>
<tar id='TUCR58'/>
<cq>28.03</cq>
</data>
</react>
<react id='A12'>
<sample id='1864'/>
<data>
<tar id='TUCR58'/>
<cq>28.25</cq>
</data>
</react>
<react id='B9'>
<sample id='1869'/>
<data>
<tar id='TUCR58'/>
<cq>27.69</cq>
</data>
</react>
<react id='B10'>
<sample id='1869'/>
<data>
<tar id='TUCR58'/>
<cq>28.35</cq>
</data>
</react>
<react id='B11'>
<sample id='1889'/>
<data>
<tar id='TUCR58'/>
<cq>26.70</cq>
</data>
</react>
<react id='B12'>
<sample id='1889'/>
<data>
<tar id='TUCR58'/>
<cq>26.88</cq>
</data>
</react>
<react id='C11'>
<sample id='1905'/>
<data>
<tar id='TUCR58'/>
<cq>27.36</cq>
</data>
</react>
<react id='C12'>
<sample id='1905'/>
<data>
<tar id='TUCR58'/>
<cq>27.72</cq>
</data>
</react>
<react id='C9'>
<sample id='1965'/>
<data>
<tar id='TUCR58'/>
<cq>40.00</cq>
</data>
</react>
<react id='C10'>
<sample id='1965'/>
<data>
<tar id='TUCR58'/>
<cq>40</cq>
</data>
</react>
<react id='D9'>
<sample id='1995'/>
<data>
<tar id='TUCR58'/>
<cq>40.00</cq>
</data>
</react>
<react id='D10'>
<sample id='1995'/>
<data>
<tar id='TUCR58'/>
<cq>40</cq>
</data>
</react>
<react id='D11'>
<sample id='2056'/>
<data>
<tar id='TUCR58'/>
<cq>40.00</cq>
</data>
</react>
<react id='D12'>
<sample id='2056'/>
<data>
<tar id='TUCR58'/>
<cq>40</cq>
</data>
</react>
<react id='H7'>
<sample id='2100'/>
<data>
<tar id='TUCR58'/>
<cq>40.00</cq>
</data>
</react>
<react id='H8'>
<sample id='2100'/>
<data>
<tar id='TUCR58'/>
<cq>40</cq>
</data>
</react>
<react id='E11'>
<sample id='2140'/>
<data>
<tar id='TUCR58'/>
<cq>40.00</cq>
</data>
</react>
<react id='E12'>
<sample id='2140'/>
<data>
<tar id='TUCR58'/>
<cq>40</cq>
</data>
</react>
<react id='F11'>
<sample id='2362'/>
<data>
<tar id='TUCR58'/>
<cq>26.42</cq>
</data>
</react>
<react id='F12'>
<sample id='2362'/>
<data>
<tar id='TUCR58'/>
<cq>26.84</cq>
</data>
</react>
<react id='G11'>
<sample id='2425'/>
<data>
<tar id='TUCR58'/>
<cq>27.57</cq>
</data>
</react>
<react id='G12'>
<sample id='2425'/>
<data>
<tar id='TUCR58'/>
<cq>28.47</cq>
</data>
</react>
</run>
<run id='run030'>
<instrument>RealPlex4 system (Eppendorf, Hamburg, Germany</instrument>
<dataCollectionSoftware>
<name>RealPlex</name>
<version>2.0</version>
</dataCollectionSoftware>
<backgroundDeterminationMethod>Noiseband</backgroundDeterminationMethod>
<cqDetectionMethod>automated threshold and baseline settings</cqDetectionMethod>
<pcrFormat>free format</pcrFormat>
<react id='E3'>
<sample id='789'/>
<data>
<tar id='TUCR59'/>
<cq>29.99</cq>
</data>
</react>
<react id='E4'>
<sample id='789'/>
<data>
<tar id='TUCR59'/>
<cq>30.67</cq>
</data>
</react>
<react id='B1'>
<sample id='806'/>
<data>
<tar id='TUCR59'/>
<cq>27.95</cq>
</data>
</react>
<react id='B2'>
<sample id='806'/>
<data>
<tar id='TUCR59'/>
<cq>28.11</cq>
</data>
</react>
<react id='E1'>
<sample id='1276'/>
<data>
<tar id='TUCR59'/>
<cq>26.57</cq>
</data>
</react>
<react id='E2'>
<sample id='1276'/>
<data>
<tar id='TUCR59'/>
<cq>26.69</cq>
</data>
</react>
<react id='F3'>
<sample id='1445'/>
<data>
<tar id='TUCR59'/>
<cq>27.73</cq>
</data>
</react>
<react id='F4'>
<sample id='1445'/>
<data>
<tar id='TUCR59'/>
<cq>28.09</cq>
</data>
</react>
<react id='G3'>
<sample id='1558'/>
<data>
<tar id='TUCR59'/>
<cq>28.47</cq>
</data>
</react>
<react id='G4'>
<sample id='1558'/>
<data>
<tar id='TUCR59'/>
<cq>28.67</cq>
</data>
</react>
<react id='G1'>
<sample id='1560'/>
<data>
<tar id='TUCR59'/>
<cq>34.88</cq>
</data>
</react>
<react id='G2'>
<sample id='1560'/>
<data>
<tar id='TUCR59'/>
</data>
</react>
<react id='H3'>
<sample id='1641'/>
<data>
<tar id='TUCR59'/>
<cq>31.94</cq>
</data>
</react>
<react id='H4'>
<sample id='1641'/>
<data>
<tar id='TUCR59'/>
<cq>32.26</cq>
</data>
</react>
<react id='H5'>
<sample id='1684'/>
<data>
<tar id='TUCR59'/>
<cq>27.03</cq>
</data>
</react>
<react id='H6'>
<sample id='1684'/>
<data>
<tar id='TUCR59'/>
<cq>27.11</cq>
</data>
</react>
<react id='A3'>
<sample id='1699'/>
<data>
<tar id='TUCR59'/>
<cq>28.06</cq>
</data>
</react>
<react id='A4'>
<sample id='1699'/>
<data>
<tar id='TUCR59'/>
<cq>28.42</cq>
</data>
</react>
<react id='A5'>
<sample id='1864'/>
<data>
<tar id='TUCR59'/>
<cq>30.21</cq>
</data>
</react>
<react id='A6'>
<sample id='1864'/>
<data>
<tar id='TUCR59'/>
<cq>30.71</cq>
</data>
</react>
<react id='B3'>
<sample id='1869'/>
<data>
<tar id='TUCR59'/>
<cq>27.67</cq>
</data>
</react>
<react id='B4'>
<sample id='1869'/>
<data>
<tar id='TUCR59'/>
<cq>27.79</cq>
</data>
</react>
<react id='B5'>
<sample id='1889'/>
<data>
<tar id='TUCR59'/>
<cq>28.25</cq>
</data>
</react>
<react id='B6'>
<sample id='1889'/>
<data>
<tar id='TUCR59'/>
<cq>28.73</cq>
</data>
</react>
<react id='C5'>
<sample id='1905'/>
<data>
<tar id='TUCR59'/>
<cq>27.73</cq>
</data>
</react>
<react id='C6'>
<sample id='1905'/>
<data>
<tar id='TUCR59'/>
<cq>27.79</cq>
</data>
</react>
<react id='C3'>
<sample id='1965'/>
<data>
<tar id='TUCR59'/>
<cq>40.00</cq>
</data>
</react>
<react id='C4'>
<sample id='1965'/>
<data>
<tar id='TUCR59'/>
<cq>40.00</cq>
</data>
</react>
<react id='D3'>
<sample id='1995'/>
<data>
<tar id='TUCR59'/>
<cq>33.27</cq>
</data>
</react>
<react id='D4'>
<sample id='1995'/>
<data>
<tar id='TUCR59'/>
<cq>36.35</cq>
</data>
</react>
<react id='D5'>
<sample id='2056'/>
<data>
<tar id='TUCR59'/>
<cq>30.23</cq>
</data>
</react>
<react id='D6'>
<sample id='2056'/>
<data>
<tar id='TUCR59'/>
<cq>30.29</cq>
</data>
</react>
<react id='H1'>
<sample id='2100'/>
<data>
<tar id='TUCR59'/>
<cq>33.52</cq>
</data>
</react>
<react id='H2'>
<sample id='2100'/>
<data>
<tar id='TUCR59'/>
<cq>34.70</cq>
</data>
</react>
<react id='E5'>
<sample id='2140'/>
<data>
<tar id='TUCR59'/>
<cq>40.00</cq>
</data>
</react>
<react id='E6'>
<sample id='2140'/>
<data>
<tar id='TUCR59'/>
</data>
</react>
<react id='F5'>
<sample id='2362'/>
<data>
<tar id='TUCR59'/>
<cq>28.92</cq>
</data>
</react>
<react id='F6'>
<sample id='2362'/>
<data>
<tar id='TUCR59'/>
<cq>29.32</cq>
</data>
</react>
<react id='G5'>
<sample id='2425'/>
<data>
<tar id='TUCR59'/>
<cq>26.71</cq>
</data>
</react>
<react id='G6'>
<sample id='2425'/>
<data>
<tar id='TUCR59'/>
<cq>26.73</cq>
</data>
</react>
<react id='E9'>
<sample id='789'/>
<data>
<tar id='TUCR60'/>
<cq>35.19</cq>
</data>
</react>
<react id='E10'>
<sample id='789'/>
<data>
<tar id='TUCR60'/>
<cq>35.25</cq>
</data>
</react>
<react id='B7'>
<sample id='806'/>
<data>
<tar id='TUCR60'/>
<cq>33.16</cq>
</data>
</react>
<react id='B8'>
<sample id='806'/>
<data>
<tar id='TUCR60'/>
<cq>33.60</cq>
</data>
</react>
<react id='E7'>
<sample id='1276'/>
<data>
<tar id='TUCR60'/>
<cq>31.67</cq>
</data>
</react>
<react id='E8'>
<sample id='1276'/>
<data>
<tar id='TUCR60'/>
<cq>31.75</cq>
</data>
</react>
<react id='F9'>
<sample id='1445'/>
<data>
<tar id='TUCR60'/>
<cq>35.06</cq>
</data>
</react>
<react id='F10'>
<sample id='1445'/>
<data>
<tar id='TUCR60'/>
<cq>35.18</cq>
</data>
</react>
<react id='G9'>
<sample id='1558'/>
<data>
<tar id='TUCR60'/>
<cq>31.50</cq>
</data>
</react>
<react id='G10'>
<sample id='1558'/>
<data>
<tar id='TUCR60'/>
<cq>32.92</cq>
</data>
</react>
<react id='G7'>
<sample id='1560'/>
<data>
<tar id='TUCR60'/>
<cq>32.77</cq>
</data>
</react>
<react id='G8'>
<sample id='1560'/>
<data>
<tar id='TUCR60'/>
</data>
</react>
<react id='H9'>
<sample id='1641'/>
<data>
<tar id='TUCR60'/>
<cq>33.25</cq>
</data>
</react>
<react id='H10'>
<sample id='1641'/>
<data>
<tar id='TUCR60'/>
<cq>34.33</cq>
</data>
</react>
<react id='H11'>
<sample id='1684'/>
<data>
<tar id='TUCR60'/>
<cq>31.15</cq>
</data>
</react>
<react id='H12'>
<sample id='1684'/>
<data>
<tar id='TUCR60'/>
<cq>32.13</cq>
</data>
</react>
<react id='A9'>
<sample id='1699'/>
<data>
<tar id='TUCR60'/>
<cq>34.78</cq>
</data>
</react>
<react id='A10'>
<sample id='1699'/>
<data>
<tar id='TUCR60'/>
</data>
</react>
<react id='A11'>
<sample id='1864'/>
<data>
<tar id='TUCR60'/>
<cq>35.27</cq>
</data>
</react>
<react id='A12'>
<sample id='1864'/>
<data>
<tar id='TUCR60'/>
<cq>37.37</cq>
</data>
</react>
<react id='B9'>
<sample id='1869'/>
<data>
<tar id='TUCR60'/>
<cq>32.12</cq>
</data>
</react>
<react id='B10'>
<sample id='1869'/>
<data>
<tar id='TUCR60'/>
<cq>35.16</cq>
</data>
</react>
<react id='B11'>
<sample id='1889'/>
<data>
<tar id='TUCR60'/>
<cq>30.74</cq>
</data>
</react>
<react id='B12'>
<sample id='1889'/>
<data>
<tar id='TUCR60'/>
<cq>31.10</cq>
</data>
</react>
<react id='C11'>
<sample id='1905'/>
<data>
<tar id='TUCR60'/>
<cq>32.29</cq>
</data>
</react>
<react id='C12'>
<sample id='1905'/>
<data>
<tar id='TUCR60'/>
<cq>34.63</cq>
</data>
</react>
<react id='C9'>
<sample id='1965'/>
<data>
<tar id='TUCR60'/>
<cq>34.60</cq>
</data>
</react>
<react id='C10'>
<sample id='1965'/>
<data>
<tar id='TUCR60'/>
<cq>35.12</cq>
</data>
</react>
<react id='D9'>
<sample id='1995'/>
<data>
<tar id='TUCR60'/>
<cq>40.00</cq>
</data>
</react>
<react id='D10'>
<sample id='1995'/>
<data>
<tar id='TUCR60'/>
</data>
</react>
<react id='D11'>
<sample id='2056'/>
<data>
<tar id='TUCR60'/>
<cq>40.00</cq>
</data>
</react>
<react id='D12'>
<sample id='2056'/>
<data>
<tar id='TUCR60'/>
</data>
</react>
<react id='H7'>
<sample id='2100'/>
<data>
<tar id='TUCR60'/>
<cq>40.00</cq>
</data>
</react>
<react id='H8'>
<sample id='2100'/>
<data>
<tar id='TUCR60'/>
</data>
</react>
<react id='E11'>
<sample id='2140'/>
<data>
<tar id='TUCR60'/>
<cq>36.09</cq>
</data>
</react>
<react id='E12'>
<sample id='2140'/>
<data>
<tar id='TUCR60'/>
</data>
</react>
<react id='F11'>
<sample id='2362'/>
<data>
<tar id='TUCR60'/>
<cq>31.38</cq>
</data>
</react>
<react id='F12'>
<sample id='2362'/>
<data>
<tar id='TUCR60'/>
<cq>31.52</cq>
</data>
</react>
<react id='G11'>
<sample id='2425'/>
<data>
<tar id='TUCR60'/>
<cq>35.14</cq>
</data>
</react>
<react id='G12'>
<sample id='2425'/>
<data>
<tar id='TUCR60'/>
</data>
</react>
</run>
<run id='run031'>
<instrument>RealPlex4 system (Eppendorf, Hamburg, Germany</instrument>
<dataCollectionSoftware>
<name>RealPlex</name>
<version>2.0</version>
</dataCollectionSoftware>
<backgroundDeterminationMethod>Noiseband</backgroundDeterminationMethod>
<cqDetectionMethod>automated threshold and baseline settings</cqDetectionMethod>
<pcrFormat>free format</pcrFormat>
<react id='E3'>
<sample id='789'/>
<data>
<tar id='TUCR61'/>
<cq>30.69</cq>
</data>
</react>
<react id='E4'>
<sample id='789'/>
<data>
<tar id='TUCR61'/>
<cq>31.75</cq>
</data>
</react>
<react id='B1'>
<sample id='806'/>
<data>
<tar id='TUCR61'/>
<cq>22.78</cq>
</data>
</react>
<react id='B2'>
<sample id='806'/>
<data>
<tar id='TUCR61'/>
<cq>22.86</cq>
</data>
</react>
<react id='E1'>
<sample id='1276'/>
<data>
<tar id='TUCR61'/>
<cq>23.06</cq>
</data>
</react>
<react id='E2'>
<sample id='1276'/>
<data>
<tar id='TUCR61'/>
<cq>23.12</cq>
</data>
</react>
<react id='F3'>
<sample id='1445'/>
<data>
<tar id='TUCR61'/>
<cq>28.55</cq>
</data>
</react>
<react id='F4'>
<sample id='1445'/>
<data>
<tar id='TUCR61'/>
<cq>28.65</cq>
</data>
</react>
<react id='G3'>
<sample id='1558'/>
<data>
<tar id='TUCR61'/>
<cq>25.51</cq>
</data>
</react>
<react id='G4'>
<sample id='1558'/>
<data>
<tar id='TUCR61'/>
<cq>25.87</cq>
</data>
</react>
<react id='G1'>
<sample id='1560'/>
<data>
<tar id='TUCR61'/>
<cq>26.30</cq>
</data>
</react>
<react id='G2'>
<sample id='1560'/>
<data>
<tar id='TUCR61'/>
<cq>26.42</cq>
</data>
</react>
<react id='H3'>
<sample id='1641'/>
<data>
<tar id='TUCR61'/>
<cq>22.93</cq>
</data>
</react>
<react id='H4'>
<sample id='1641'/>
<data>
<tar id='TUCR61'/>
<cq>23.01</cq>
</data>
</react>
<react id='H5'>
<sample id='1684'/>
<data>
<tar id='TUCR61'/>
<cq>23.67</cq>
</data>
</react>
<react id='H6'>
<sample id='1684'/>
<data>
<tar id='TUCR61'/>
<cq>23.71</cq>
</data>
</react>
<react id='A3'>
<sample id='1699'/>
<data>
<tar id='TUCR61'/>
<cq>28.18</cq>
</data>
</react>
<react id='A4'>
<sample id='1699'/>
<data>
<tar id='TUCR61'/>
<cq>28.46</cq>
</data>
</react>
<react id='A5'>
<sample id='1864'/>
<data>
<tar id='TUCR61'/>
<cq>28.57</cq>
</data>
</react>
<react id='A6'>
<sample id='1864'/>
<data>
<tar id='TUCR61'/>
<cq>28.97</cq>
</data>
</react>
<react id='B3'>
<sample id='1869'/>
<data>
<tar id='TUCR61'/>
<cq>25.00</cq>
</data>
</react>
<react id='B4'>
<sample id='1869'/>
<data>
<tar id='TUCR61'/>
<cq>25.02</cq>
</data>
</react>
<react id='B5'>
<sample id='1889'/>
<data>
<tar id='TUCR61'/>
<cq>23.68</cq>
</data>
</react>
<react id='B6'>
<sample id='1889'/>
<data>
<tar id='TUCR61'/>
<cq>23.90</cq>
</data>
</react>
<react id='C5'>
<sample id='1905'/>
<data>
<tar id='TUCR61'/>
<cq>24.54</cq>
</data>
</react>
<react id='C6'>
<sample id='1905'/>
<data>
<tar id='TUCR61'/>
<cq>24.62</cq>
</data>
</react>
<react id='C3'>
<sample id='1965'/>
<data>
<tar id='TUCR61'/>
<cq>27.80</cq>
</data>
</react>
<react id='C4'>
<sample id='1965'/>
<data>
<tar id='TUCR61'/>
<cq>28.46</cq>
</data>
</react>
<react id='D3'>
<sample id='1995'/>
<data>
<tar id='TUCR61'/>
<cq>21.70</cq>
</data>
</react>
<react id='D4'>
<sample id='1995'/>
<data>
<tar id='TUCR61'/>
<cq>21.72</cq>
</data>
</react>
<react id='D5'>
<sample id='2056'/>
<data>
<tar id='TUCR61'/>
<cq>21.74</cq>
</data>
</react>
<react id='D6'>
<sample id='2056'/>
<data>
<tar id='TUCR61'/>
<cq>21.86</cq>
</data>
</react>
<react id='H1'>
<sample id='2100'/>
<data>
<tar id='TUCR61'/>
<cq>29.11</cq>
</data>
</react>
<react id='H2'>
<sample id='2100'/>
<data>
<tar id='TUCR61'/>
<cq>29.43</cq>
</data>
</react>
<react id='E5'>
<sample id='2140'/>
<data>
<tar id='TUCR61'/>
<cq>24.74</cq>
</data>
</react>
<react id='E6'>
<sample id='2140'/>
<data>
<tar id='TUCR61'/>
<cq>24.92</cq>
</data>
</react>
<react id='F5'>
<sample id='2362'/>
<data>
<tar id='TUCR61'/>
<cq>24.72</cq>
</data>
</react>
<react id='F6'>
<sample id='2362'/>
<data>
<tar id='TUCR61'/>
<cq>24.80</cq>
</data>
</react>
<react id='G5'>
<sample id='2425'/>
<data>
<tar id='TUCR61'/>
<cq>24.56</cq>
</data>
</react>
<react id='G6'>
<sample id='2425'/>
<data>
<tar id='TUCR61'/>
<cq>24.60</cq>
</data>
</react>
<react id='E9'>
<sample id='789'/>
<data>
<tar id='TUCR62'/>
<cq>32.96</cq>
</data>
</react>
<react id='E10'>
<sample id='789'/>
<data>
<tar id='TUCR62'/>
</data>
</react>
<react id='B7'>
<sample id='806'/>
<data>
<tar id='TUCR62'/>
<cq>26.94</cq>
</data>
</react>
<react id='B8'>
<sample id='806'/>
<data>
<tar id='TUCR62'/>
<cq>27.24</cq>
</data>
</react>
<react id='E7'>
<sample id='1276'/>
<data>
<tar id='TUCR62'/>
<cq>24.35</cq>
</data>
</react>
<react id='E8'>
<sample id='1276'/>
<data>
<tar id='TUCR62'/>
<cq>24.73</cq>
</data>
</react>
<react id='F9'>
<sample id='1445'/>
<data>
<tar id='TUCR62'/>
<cq>27.42</cq>
</data>
</react>
<react id='F10'>
<sample id='1445'/>
<data>
<tar id='TUCR62'/>
<cq>27.84</cq>
</data>
</react>
<react id='G9'>
<sample id='1558'/>
<data>
<tar id='TUCR62'/>
<cq>29.05</cq>
</data>
</react>
<react id='G10'>
<sample id='1558'/>
<data>
<tar id='TUCR62'/>
<cq>29.49</cq>
</data>
</react>
<react id='G7'>
<sample id='1560'/>
<data>
<tar id='TUCR62'/>
<cq>32.14</cq>
</data>
</react>
<react id='G8'>
<sample id='1560'/>
<data>
<tar id='TUCR62'/>
<cq>33.70</cq>
</data>
</react>
<react id='H9'>
<sample id='1641'/>
<data>
<tar id='TUCR62'/>
<cq>24.26</cq>
</data>
</react>
<react id='H10'>
<sample id='1641'/>
<data>
<tar id='TUCR62'/>
<cq>24.56</cq>
</data>
</react>
<react id='H11'>
<sample id='1684'/>
<data>
<tar id='TUCR62'/>
<cq>24.67</cq>
</data>
</react>
<react id='H12'>
<sample id='1684'/>
<data>
<tar id='TUCR62'/>
<cq>24.97</cq>
</data>
</react>
<react id='A9'>
<sample id='1699'/>
<data>
<tar id='TUCR62'/>
<cq>40.00</cq>
</data>
</react>
<react id='A10'>
<sample id='1699'/>
<data>
<tar id='TUCR62'/>
</data>
</react>
<react id='A11'>
<sample id='1864'/>
<data>
<tar id='TUCR62'/>
<cq>33.04</cq>
</data>
</react>
<react id='A12'>
<sample id='1864'/>
<data>
<tar id='TUCR62'/>
<cq>35.36</cq>
</data>
</react>
<react id='B9'>
<sample id='1869'/>
<data>
<tar id='TUCR62'/>
<cq>25.46</cq>
</data>
</react>
<react id='B10'>
<sample id='1869'/>
<data>
<tar id='TUCR62'/>
<cq>25.60</cq>
</data>
</react>
<react id='B11'>
<sample id='1889'/>
<data>
<tar id='TUCR62'/>
<cq>24.78</cq>
</data>
</react>
<react id='B12'>
<sample id='1889'/>
<data>
<tar id='TUCR62'/>
<cq>24.88</cq>
</data>
</react>
<react id='C11'>
<sample id='1905'/>
<data>
<tar id='TUCR62'/>
<cq>24.61</cq>
</data>
</react>
<react id='C12'>
<sample id='1905'/>
<data>
<tar id='TUCR62'/>
<cq>24.63</cq>
</data>
</react>
<react id='C9'>
<sample id='1965'/>
<data>
<tar id='TUCR62'/>
<cq>40.00</cq>
</data>
</react>
<react id='C10'>
<sample id='1965'/>
<data>
<tar id='TUCR62'/>
</data>
</react>
<react id='D9'>
<sample id='1995'/>
<data>
<tar id='TUCR62'/>
<cq>24.15</cq>
</data>
</react>
<react id='D10'>
<sample id='1995'/>
<data>
<tar id='TUCR62'/>
<cq>24.23</cq>
</data>
</react>
<react id='D11'>
<sample id='2056'/>
<data>
<tar id='TUCR62'/>
<cq>24.40</cq>
</data>
</react>
<react id='D12'>
<sample id='2056'/>
<data>
<tar id='TUCR62'/>
<cq>24.44</cq>
</data>
</react>
<react id='H7'>
<sample id='2100'/>
<data>
<tar id='TUCR62'/>
<cq>32.41</cq>
</data>
</react>
<react id='H8'>
<sample id='2100'/>
<data>
<tar id='TUCR62'/>
<cq>35.41</cq>
</data>
</react>
<react id='E11'>
<sample id='2140'/>
<data>
<tar id='TUCR62'/>
<cq>25.65</cq>
</data>
</react>
<react id='E12'>
<sample id='2140'/>
<data>
<tar id='TUCR62'/>
<cq>25.65</cq>
</data>
</react>
<react id='F11'>
<sample id='2362'/>
<data>
<tar id='TUCR62'/>
<cq>24.75</cq>
</data>
</react>
<react id='F12'>
<sample id='2362'/>
<data>
<tar id='TUCR62'/>
<cq>24.85</cq>
</data>
</react>
<react id='G11'>
<sample id='2425'/>
<data>
<tar id='TUCR62'/>
<cq>23.09</cq>
</data>
</react>
<react id='G12'>
<sample id='2425'/>
<data>
<tar id='TUCR62'/>
<cq>23.17</cq>
</data>
</react>
</run>
<run id='run032'>
<instrument>RealPlex4 system (Eppendorf, Hamburg, Germany</instrument>
<dataCollectionSoftware>
<name>RealPlex</name>
<version>2.0</version>
</dataCollectionSoftware>
<backgroundDeterminationMethod>Noiseband</backgroundDeterminationMethod>
<cqDetectionMethod>automated threshold and baseline settings</cqDetectionMethod>
<pcrFormat>free format</pcrFormat>
<react id='E3'>
<sample id='789'/>
<data>
<tar id='TUCR63'/>
<cq>23.84</cq>
</data>
</react>
<react id='E4'>
<sample id='789'/>
<data>
<tar id='TUCR63'/>
<cq>23.84</cq>
</data>
</react>
<react id='B1'>
<sample id='806'/>
<data>
<tar id='TUCR63'/>
<cq>21.68</cq>
</data>
</react>
<react id='B2'>
<sample id='806'/>
<data>
<tar id='TUCR63'/>
<cq>21.82</cq>
</data>
</react>
<react id='E1'>
<sample id='1276'/>
<data>
<tar id='TUCR63'/>
<cq>21.53</cq>
</data>
</react>
<react id='E2'>
<sample id='1276'/>
<data>
<tar id='TUCR63'/>
<cq>21.87</cq>
</data>
</react>
<react id='F3'>
<sample id='1445'/>
<data>
<tar id='TUCR63'/>
<cq>24.55</cq>
</data>
</react>
<react id='F4'>
<sample id='1445'/>
<data>
<tar id='TUCR63'/>
<cq>24.61</cq>
</data>
</react>
<react id='G3'>
<sample id='1558'/>
<data>
<tar id='TUCR63'/>
<cq>21.91</cq>
</data>
</react>
<react id='G4'>
<sample id='1558'/>
<data>
<tar id='TUCR63'/>
<cq>21.99</cq>
</data>
</react>
<react id='G1'>
<sample id='1560'/>
<data>
<tar id='TUCR63'/>
<cq>23.44</cq>
</data>
</react>
<react id='G2'>
<sample id='1560'/>
<data>
<tar id='TUCR63'/>
<cq>23.68</cq>
</data>
</react>
<react id='H3'>
<sample id='1641'/>
<data>
<tar id='TUCR63'/>
<cq>21.56</cq>
</data>
</react>
<react id='H4'>
<sample id='1641'/>
<data>
<tar id='TUCR63'/>
<cq>21.84</cq>
</data>
</react>
<react id='H5'>
<sample id='1684'/>
<data>
<tar id='TUCR63'/>
<cq>22.41</cq>
</data>
</react>
<react id='H6'>
<sample id='1684'/>
<data>
<tar id='TUCR63'/>
<cq>22.43</cq>
</data>
</react>
<react id='A3'>
<sample id='1699'/>
<data>
<tar id='TUCR63'/>
<cq>23.95</cq>
</data>
</react>
<react id='A4'>
<sample id='1699'/>
<data>
<tar id='TUCR63'/>
<cq>24.11</cq>
</data>
</react>
<react id='A5'>
<sample id='1864'/>
<data>
<tar id='TUCR63'/>
<cq>22.71</cq>
</data>
</react>
<react id='A6'>
<sample id='1864'/>
<data>
<tar id='TUCR63'/>
<cq>22.79</cq>
</data>
</react>
<react id='B3'>
<sample id='1869'/>
<data>
<tar id='TUCR63'/>
<cq>21.71</cq>
</data>
</react>
<react id='B4'>
<sample id='1869'/>
<data>
<tar id='TUCR63'/>
<cq>21.71</cq>
</data>
</react>
<react id='B5'>
<sample id='1889'/>
<data>
<tar id='TUCR63'/>
<cq>23.52</cq>
</data>
</react>
<react id='B6'>
<sample id='1889'/>
<data>
<tar id='TUCR63'/>
<cq>23.68</cq>
</data>
</react>
<react id='C5'>
<sample id='1905'/>
<data>
<tar id='TUCR63'/>
<cq>21.67</cq>
</data>
</react>
<react id='C6'>
<sample id='1905'/>
<data>
<tar id='TUCR63'/>
<cq>21.75</cq>
</data>
</react>
<react id='C3'>
<sample id='1965'/>
<data>
<tar id='TUCR63'/>
<cq>21.64</cq>
</data>
</react>
<react id='C4'>
<sample id='1965'/>
<data>
<tar id='TUCR63'/>
<cq>21.72</cq>
</data>
</react>
<react id='D3'>
<sample id='1995'/>
<data>
<tar id='TUCR63'/>
<cq>20.94</cq>
</data>
</react>
<react id='D4'>
<sample id='1995'/>
<data>
<tar id='TUCR63'/>
<cq>21.02</cq>
</data>
</react>
<react id='D5'>
<sample id='2056'/>
<data>
<tar id='TUCR63'/>
<cq>21.34</cq>
</data>
</react>
<react id='D6'>
<sample id='2056'/>
<data>
<tar id='TUCR63'/>
<cq>21.56</cq>
</data>
</react>
<react id='H1'>
<sample id='2100'/>
<data>
<tar id='TUCR63'/>
<cq>22.31</cq>
</data>
</react>
<react id='H2'>
<sample id='2100'/>
<data>
<tar id='TUCR63'/>
<cq>22.35</cq>
</data>
</react>
<react id='E5'>
<sample id='2140'/>
<data>
<tar id='TUCR63'/>
<cq>20.96</cq>
</data>
</react>
<react id='E6'>
<sample id='2140'/>
<data>
<tar id='TUCR63'/>
<cq>21.12</cq>
</data>
</react>
<react id='F5'>
<sample id='2362'/>
<data>
<tar id='TUCR63'/>
<cq>21.65</cq>
</data>
</react>
<react id='F6'>
<sample id='2362'/>
<data>
<tar id='TUCR63'/>
<cq>21.65</cq>
</data>
</react>
<react id='G5'>
<sample id='2425'/>
<data>
<tar id='TUCR63'/>
<cq>22.07</cq>
</data>
</react>
<react id='G6'>
<sample id='2425'/>
<data>
<tar id='TUCR63'/>
<cq>22.25</cq>
</data>
</react>
<react id='E9'>
<sample id='789'/>
<data>
<tar id='TUCR64'/>
<cq>23.04</cq>
</data>
</react>
<react id='E10'>
<sample id='789'/>
<data>
<tar id='TUCR64'/>
<cq>23.24</cq>
</data>
</react>
<react id='B7'>
<sample id='806'/>
<data>
<tar id='TUCR64'/>
<cq>24.02</cq>
</data>
</react>
<react id='B8'>
<sample id='806'/>
<data>
<tar id='TUCR64'/>
<cq>24.06</cq>
</data>
</react>
<react id='E7'>
<sample id='1276'/>
<data>
<tar id='TUCR64'/>
<cq>22.36</cq>
</data>
</react>
<react id='E8'>
<sample id='1276'/>
<data>
<tar id='TUCR64'/>
<cq>22.76</cq>
</data>
</react>
<react id='F9'>
<sample id='1445'/>
<data>
<tar id='TUCR64'/>
<cq>21.59</cq>
</data>
</react>
<react id='F10'>
<sample id='1445'/>
<data>
<tar id='TUCR64'/>
<cq>21.63</cq>
</data>
</react>
<react id='G9'>
<sample id='1558'/>
<data>
<tar id='TUCR64'/>
<cq>21.97</cq>
</data>
</react>
<react id='G10'>
<sample id='1558'/>
<data>
<tar id='TUCR64'/>
<cq>22.05</cq>
</data>
</react>
<react id='G7'>
<sample id='1560'/>
<data>
<tar id='TUCR64'/>
<cq>25.02</cq>
</data>
</react>
<react id='G8'>
<sample id='1560'/>
<data>
<tar id='TUCR64'/>
<cq>25.08</cq>
</data>
</react>
<react id='H9'>
<sample id='1641'/>
<data>
<tar id='TUCR64'/>
<cq>22.85</cq>
</data>
</react>
<react id='H10'>
<sample id='1641'/>
<data>
<tar id='TUCR64'/>
<cq>23.01</cq>
</data>
</react>
<react id='H11'>
<sample id='1684'/>
<data>
<tar id='TUCR64'/>
<cq>23.25</cq>
</data>
</react>
<react id='H12'>
<sample id='1684'/>
<data>
<tar id='TUCR64'/>
<cq>23.25</cq>
</data>
</react>
<react id='A9'>
<sample id='1699'/>
<data>
<tar id='TUCR64'/>
<cq>22.73</cq>
</data>
</react>
<react id='A10'>
<sample id='1699'/>
<data>
<tar id='TUCR64'/>
<cq>22.77</cq>
</data>
</react>
<react id='A11'>
<sample id='1864'/>
<data>
<tar id='TUCR64'/>
<cq>20.47</cq>
</data>
</react>
<react id='A12'>
<sample id='1864'/>
<data>
<tar id='TUCR64'/>
<cq>20.49</cq>
</data>
</react>
<react id='B9'>
<sample id='1869'/>
<data>
<tar id='TUCR64'/>
<cq>22.51</cq>
</data>
</react>
<react id='B10'>
<sample id='1869'/>
<data>
<tar id='TUCR64'/>
<cq>22.73</cq>
</data>
</react>
<react id='B11'>
<sample id='1889'/>
<data>
<tar id='TUCR64'/>
<cq>23.34</cq>
</data>
</react>
<react id='B12'>
<sample id='1889'/>
<data>
<tar id='TUCR64'/>
<cq>23.38</cq>
</data>
</react>
<react id='C11'>
<sample id='1905'/>
<data>
<tar id='TUCR64'/>
<cq>23.1</cq>
</data>
</react>
<react id='C12'>
<sample id='1905'/>
<data>
<tar id='TUCR64'/>
<cq>23.14</cq>
</data>
</react>
<react id='C9'>
<sample id='1965'/>
<data>
<tar id='TUCR64'/>
<cq>22.53</cq>
</data>
</react>
<react id='C10'>
<sample id='1965'/>
<data>
<tar id='TUCR64'/>
<cq>22.65</cq>
</data>
</react>
<react id='D9'>
<sample id='1995'/>
<data>
<tar id='TUCR64'/>
<cq>22.28</cq>
</data>
</react>
<react id='D10'>
<sample id='1995'/>
<data>
<tar id='TUCR64'/>
<cq>22.48</cq>
</data>
</react>
<react id='D11'>
<sample id='2056'/>
<data>
<tar id='TUCR64'/>
<cq>23.56</cq>
</data>
</react>
<react id='D12'>
<sample id='2056'/>
<data>
<tar id='TUCR64'/>
<cq>23.62</cq>
</data>
</react>
<react id='H7'>
<sample id='2100'/>
<data>
<tar id='TUCR64'/>
<cq>23.43</cq>
</data>
</react>
<react id='H8'>
<sample id='2100'/>
<data>
<tar id='TUCR64'/>
<cq>23.47</cq>
</data>
</react>
<react id='E11'>
<sample id='2140'/>
<data>
<tar id='TUCR64'/>
<cq>21.98</cq>
</data>
</react>
<react id='E12'>
<sample id='2140'/>
<data>
<tar id='TUCR64'/>
<cq>22.14</cq>
</data>
</react>
<react id='F11'>
<sample id='2362'/>
<data>
<tar id='TUCR64'/>
<cq>22.55</cq>
</data>
</react>
<react id='F12'>
<sample id='2362'/>
<data>
<tar id='TUCR64'/>
<cq>22.81</cq>
</data>
</react>
<react id='G11'>
<sample id='2425'/>
<data>
<tar id='TUCR64'/>
<cq>21.9</cq>
</data>
</react>
<react id='G12'>
<sample id='2425'/>
<data>
<tar id='TUCR64'/>
<cq>22.16</cq>
</data>
</react>
</run>
<run id='run033'>
<instrument>RealPlex4 system (Eppendorf, Hamburg, Germany</instrument>
<dataCollectionSoftware>
<name>RealPlex</name>
<version>2.0</version>
</dataCollectionSoftware>
<backgroundDeterminationMethod>Noiseband</backgroundDeterminationMethod>
<cqDetectionMethod>automated threshold and baseline settings</cqDetectionMethod>
<pcrFormat>free format</pcrFormat>
<react id='E3'>
<sample id='789'/>
<data>
<tar id='TUCR65'/>
<cq>27.39</cq>
</data>
</react>
<react id='E4'>
<sample id='789'/>
<data>
<tar id='TUCR65'/>
<cq>27.45</cq>
</data>
</react>
<react id='B1'>
<sample id='806'/>
<data>
<tar id='TUCR65'/>
<cq>28.81</cq>
</data>
</react>
<react id='B2'>
<sample id='806'/>
<data>
<tar id='TUCR65'/>
<cq>29.25</cq>
</data>
</react>
<react id='E1'>
<sample id='1276'/>
<data>
<tar id='TUCR65'/>
<cq>27.55</cq>
</data>
</react>
<react id='E2'>
<sample id='1276'/>
<data>
<tar id='TUCR65'/>
<cq>27.63</cq>
</data>
</react>
<react id='F3'>
<sample id='1445'/>
<data>
<tar id='TUCR65'/>
<cq>40.00</cq>
</data>
</react>
<react id='F4'>
<sample id='1445'/>
<data>
<tar id='TUCR65'/>
</data>
</react>
<react id='G3'>
<sample id='1558'/>
<data>
<tar id='TUCR65'/>
<cq>27.68</cq>
</data>
</react>
<react id='G4'>
<sample id='1558'/>
<data>
<tar id='TUCR65'/>
<cq>27.68</cq>
</data>
</react>
<react id='G1'>
<sample id='1560'/>
<data>
<tar id='TUCR65'/>
<cq>40.00</cq>
</data>
</react>
<react id='G2'>
<sample id='1560'/>
<data>
<tar id='TUCR65'/>
</data>
</react>
<react id='H3'>
<sample id='1641'/>
<data>
<tar id='TUCR65'/>
<cq>27.26</cq>
</data>
</react>
<react id='H4'>
<sample id='1641'/>
<data>
<tar id='TUCR65'/>
<cq>27.32</cq>
</data>
</react>
<react id='H5'>
<sample id='1684'/>
<data>
<tar id='TUCR65'/>
<cq>27.19</cq>
</data>
</react>
<react id='H6'>
<sample id='1684'/>
<data>
<tar id='TUCR65'/>
<cq>27.37</cq>
</data>
</react>
<react id='A3'>
<sample id='1699'/>
<data>
<tar id='TUCR65'/>
<cq>40.00</cq>
</data>
</react>
<react id='A4'>
<sample id='1699'/>
<data>
<tar id='TUCR65'/>
</data>
</react>
<react id='A5'>
<sample id='1864'/>
<data>
<tar id='TUCR65'/>
<cq>40.00</cq>
</data>
</react>
<react id='A6'>
<sample id='1864'/>
<data>
<tar id='TUCR65'/>
</data>
</react>
<react id='B3'>
<sample id='1869'/>
<data>
<tar id='TUCR65'/>
<cq>28.26</cq>
</data>
</react>
<react id='B4'>
<sample id='1869'/>
<data>
<tar id='TUCR65'/>
<cq>28.36</cq>
</data>
</react>
<react id='B5'>
<sample id='1889'/>
<data>
<tar id='TUCR65'/>
<cq>25.12</cq>
</data>
</react>
<react id='B6'>
<sample id='1889'/>
<data>
<tar id='TUCR65'/>
<cq>25.32</cq>
</data>
</react>
<react id='C5'>
<sample id='1905'/>
<data>
<tar id='TUCR65'/>
<cq>27.66</cq>
</data>
</react>
<react id='C6'>
<sample id='1905'/>
<data>
<tar id='TUCR65'/>
<cq>28.24</cq>
</data>
</react>
<react id='C3'>
<sample id='1965'/>
<data>
<tar id='TUCR65'/>
<cq>26.68</cq>
</data>
</react>
<react id='C4'>
<sample id='1965'/>
<data>
<tar id='TUCR65'/>
<cq>26.82</cq>
</data>
</react>
<react id='D3'>
<sample id='1995'/>
<data>
<tar id='TUCR65'/>
<cq>40.00</cq>
</data>
</react>
<react id='D4'>
<sample id='1995'/>
<data>
<tar id='TUCR65'/>
</data>
</react>
<react id='D5'>
<sample id='2056'/>
<data>
<tar id='TUCR65'/>
<cq>40.00</cq>
</data>
</react>
<react id='D6'>
<sample id='2056'/>
<data>
<tar id='TUCR65'/>
</data>
</react>
<react id='H1'>
<sample id='2100'/>
<data>
<tar id='TUCR65'/>
<cq>28.42</cq>
</data>
</react>
<react id='H2'>
<sample id='2100'/>
<data>
<tar id='TUCR65'/>
<cq>28.90</cq>
</data>
</react>
<react id='E5'>
<sample id='2140'/>
<data>
<tar id='TUCR65'/>
<cq>40.00</cq>
</data>
</react>
<react id='E6'>
<sample id='2140'/>
<data>
<tar id='TUCR65'/>
</data>
</react>
<react id='F5'>
<sample id='2362'/>
<data>
<tar id='TUCR65'/>
<cq>28.34</cq>
</data>
</react>
<react id='F6'>
<sample id='2362'/>
<data>
<tar id='TUCR65'/>
<cq>28.42</cq>
</data>
</react>
<react id='G5'>
<sample id='2425'/>
<data>
<tar id='TUCR65'/>
<cq>23.96</cq>
</data>
</react>
<react id='G6'>
<sample id='2425'/>
<data>
<tar id='TUCR65'/>
<cq>24.18</cq>
</data>
</react>
<react id='E9'>
<sample id='789'/>
<data>
<tar id='TUCR66'/>
<cq>40.00</cq>
</data>
</react>
<react id='E10'>
<sample id='789'/>
<data>
<tar id='TUCR66'/>
<cq>40.00</cq>
</data>
</react>
<react id='B7'>
<sample id='806'/>
<data>
<tar id='TUCR66'/>
<cq>40.00</cq>
</data>
</react>
<react id='B8'>
<sample id='806'/>
<data>
<tar id='TUCR66'/>
<cq>40.00</cq>
</data>
</react>
<react id='E7'>
<sample id='1276'/>
<data>
<tar id='TUCR66'/>
<cq>40.00</cq>
</data>
</react>
<react id='E8'>
<sample id='1276'/>
<data>
<tar id='TUCR66'/>
<cq>40.00</cq>
</data>
</react>
<react id='F9'>
<sample id='1445'/>
<data>
<tar id='TUCR66'/>
<cq>40.00</cq>
</data>
</react>
<react id='F10'>
<sample id='1445'/>
<data>
<tar id='TUCR66'/>
<cq>40.00</cq>
</data>
</react>
<react id='G9'>
<sample id='1558'/>
<data>
<tar id='TUCR66'/>
<cq>40.00</cq>
</data>
</react>
<react id='G10'>
<sample id='1558'/>
<data>
<tar id='TUCR66'/>
<cq>40.00</cq>
</data>
</react>
<react id='G7'>
<sample id='1560'/>
<data>
<tar id='TUCR66'/>
<cq>40.00</cq>
</data>
</react>
<react id='G8'>
<sample id='1560'/>
<data>
<tar id='TUCR66'/>
<cq>40.00</cq>
</data>
</react>
<react id='H9'>
<sample id='1641'/>
<data>
<tar id='TUCR66'/>
<cq>40.00</cq>
</data>
</react>
<react id='H10'>
<sample id='1641'/>
<data>
<tar id='TUCR66'/>
<cq>40.00</cq>
</data>
</react>
<react id='H11'>
<sample id='1684'/>
<data>
<tar id='TUCR66'/>
<cq>40.00</cq>
</data>
</react>
<react id='H12'>
<sample id='1684'/>
<data>
<tar id='TUCR66'/>
<cq>40.00</cq>
</data>
</react>
<react id='A9'>
<sample id='1699'/>
<data>
<tar id='TUCR66'/>
<cq>40.00</cq>
</data>
</react>
<react id='A10'>
<sample id='1699'/>
<data>
<tar id='TUCR66'/>
<cq>40.00</cq>
</data>
</react>
<react id='A11'>
<sample id='1864'/>
<data>
<tar id='TUCR66'/>
<cq>40.00</cq>
</data>
</react>
<react id='A12'>
<sample id='1864'/>
<data>
<tar id='TUCR66'/>
<cq>40.00</cq>
</data>
</react>
<react id='B9'>
<sample id='1869'/>
<data>
<tar id='TUCR66'/>
<cq>40.00</cq>
</data>
</react>
<react id='B10'>
<sample id='1869'/>
<data>
<tar id='TUCR66'/>
<cq>40.00</cq>
</data>
</react>
<react id='B11'>
<sample id='1889'/>
<data>
<tar id='TUCR66'/>
<cq>40.00</cq>
</data>
</react>
<react id='B12'>
<sample id='1889'/>
<data>
<tar id='TUCR66'/>
<cq>40.00</cq>
</data>
</react>
<react id='C11'>
<sample id='1905'/>
<data>
<tar id='TUCR66'/>
<cq>40.00</cq>
</data>
</react>
<react id='C12'>
<sample id='1905'/>
<data>
<tar id='TUCR66'/>
<cq>40.00</cq>
</data>
</react>
<react id='C9'>
<sample id='1965'/>
<data>
<tar id='TUCR66'/>
<cq>40.00</cq>
</data>
</react>
<react id='C10'>
<sample id='1965'/>
<data>
<tar id='TUCR66'/>
<cq>40.00</cq>
</data>
</react>
<react id='D9'>
<sample id='1995'/>
<data>
<tar id='TUCR66'/>
<cq>40.00</cq>
</data>
</react>
<react id='D10'>
<sample id='1995'/>
<data>
<tar id='TUCR66'/>
<cq>40.00</cq>
</data>
</react>
<react id='D11'>
<sample id='2056'/>
<data>
<tar id='TUCR66'/>
<cq>40.00</cq>
</data>
</react>
<react id='D12'>
<sample id='2056'/>
<data>
<tar id='TUCR66'/>
<cq>40.00</cq>
</data>
</react>
<react id='H7'>
<sample id='2100'/>
<data>
<tar id='TUCR66'/>
<cq>40.00</cq>
</data>
</react>
<react id='H8'>
<sample id='2100'/>
<data>
<tar id='TUCR66'/>
<cq>40.00</cq>
</data>
</react>
<react id='E11'>
<sample id='2140'/>
<data>
<tar id='TUCR66'/>
<cq>40.00</cq>
</data>
</react>
<react id='E12'>
<sample id='2140'/>
<data>
<tar id='TUCR66'/>
<cq>40.00</cq>
</data>
</react>
<react id='F11'>
<sample id='2362'/>
<data>
<tar id='TUCR66'/>
<cq>40.00</cq>
</data>
</react>
<react id='F12'>
<sample id='2362'/>
<data>
<tar id='TUCR66'/>
<cq>40.00</cq>
</data>
</react>
<react id='G11'>
<sample id='2425'/>
<data>
<tar id='TUCR66'/>
<cq>40.00</cq>
</data>
</react>
<react id='G12'>
<sample id='2425'/>
<data>
<tar id='TUCR66'/>
<cq>40.00</cq>
</data>
</react>
</run>
<run id='run034'>
<instrument>RealPlex4 system (Eppendorf, Hamburg, Germany</instrument>
<dataCollectionSoftware>
<name>RealPlex</name>
<version>2.0</version>
</dataCollectionSoftware>
<backgroundDeterminationMethod>Noiseband</backgroundDeterminationMethod>
<cqDetectionMethod>automated threshold and baseline settings</cqDetectionMethod>
<pcrFormat>free format</pcrFormat>
<react id='E3'>
<sample id='789'/>
<data>
<tar id='TUCR67'/>
<cq>40.00</cq>
</data>
</react>
<react id='E4'>
<sample id='789'/>
<data>
<tar id='TUCR67'/>
</data>
</react>
<react id='B1'>
<sample id='806'/>
<data>
<tar id='TUCR67'/>
<cq>28.40</cq>
</data>
</react>
<react id='B2'>
<sample id='806'/>
<data>
<tar id='TUCR67'/>
<cq>28.60</cq>
</data>
</react>
<react id='E1'>
<sample id='1276'/>
<data>
<tar id='TUCR67'/>
<cq>27.88</cq>
</data>
</react>
<react id='E2'>
<sample id='1276'/>
<data>
<tar id='TUCR67'/>
<cq>29.02</cq>
</data>
</react>
<react id='F3'>
<sample id='1445'/>
<data>
<tar id='TUCR67'/>
<cq>33.50</cq>
</data>
</react>
<react id='F4'>
<sample id='1445'/>
<data>
<tar id='TUCR67'/>
<cq>34.04</cq>
</data>
</react>
<react id='G3'>
<sample id='1558'/>
<data>
<tar id='TUCR67'/>
<cq>31.74</cq>
</data>
</react>
<react id='G4'>
<sample id='1558'/>
<data>
<tar id='TUCR67'/>
<cq>31.76</cq>
</data>
</react>
<react id='G1'>
<sample id='1560'/>
<data>
<tar id='TUCR67'/>
<cq>32.47</cq>
</data>
</react>
<react id='G2'>
<sample id='1560'/>
<data>
<tar id='TUCR67'/>
</data>
</react>
<react id='H3'>
<sample id='1641'/>
<data>
<tar id='TUCR67'/>
<cq>30.19</cq>
</data>
</react>
<react id='H4'>
<sample id='1641'/>
<data>
<tar id='TUCR67'/>
<cq>30.41</cq>
</data>
</react>
<react id='H5'>
<sample id='1684'/>
<data>
<tar id='TUCR67'/>
<cq>26.78</cq>
</data>
</react>
<react id='H6'>
<sample id='1684'/>
<data>
<tar id='TUCR67'/>
<cq>27.06</cq>
</data>
</react>
<react id='A3'>
<sample id='1699'/>
<data>
<tar id='TUCR67'/>
<cq>40.00</cq>
</data>
</react>
<react id='A4'>
<sample id='1699'/>
<data>
<tar id='TUCR67'/>
<cq>40.00</cq>
</data>
</react>
<react id='A5'>
<sample id='1864'/>
<data>
<tar id='TUCR67'/>
<cq>33.54</cq>
</data>
</react>
<react id='A6'>
<sample id='1864'/>
<data>
<tar id='TUCR67'/>
</data>
</react>
<react id='B3'>
<sample id='1869'/>
<data>
<tar id='TUCR67'/>
<cq>30.91</cq>
</data>
</react>
<react id='B4'>
<sample id='1869'/>
<data>
<tar id='TUCR67'/>
<cq>31.97</cq>
</data>
</react>
<react id='B5'>
<sample id='1889'/>
<data>
<tar id='TUCR67'/>
<cq>29.26</cq>
</data>
</react>
<react id='B6'>
<sample id='1889'/>
<data>
<tar id='TUCR67'/>
<cq>30.02</cq>
</data>
</react>
<react id='C5'>
<sample id='1905'/>
<data>
<tar id='TUCR67'/>
<cq>30.93</cq>
</data>
</react>
<react id='C6'>
<sample id='1905'/>
<data>
<tar id='TUCR67'/>
<cq>31.29</cq>
</data>
</react>
<react id='C3'>
<sample id='1965'/>
<data>
<tar id='TUCR67'/>
<cq>40.00</cq>
</data>
</react>
<react id='C4'>
<sample id='1965'/>
<data>
<tar id='TUCR67'/>
<cq>40.00</cq>
</data>
</react>
<react id='D3'>
<sample id='1995'/>
<data>
<tar id='TUCR67'/>
<cq>32.65</cq>
</data>
</react>
<react id='D4'>
<sample id='1995'/>
<data>
<tar id='TUCR67'/>
</data>
</react>
<react id='D5'>
<sample id='2056'/>
<data>
<tar id='TUCR67'/>
<cq>40.00</cq>
</data>
</react>
<react id='D6'>
<sample id='2056'/>
<data>
<tar id='TUCR67'/>
<cq>40.00</cq>
</data>
</react>
<react id='H1'>
<sample id='2100'/>
<data>
<tar id='TUCR67'/>
<cq>40.00</cq>
</data>
</react>
<react id='H2'>
<sample id='2100'/>
<data>
<tar id='TUCR67'/>
<cq>40.00</cq>
</data>
</react>
<react id='E5'>
<sample id='2140'/>
<data>
<tar id='TUCR67'/>
<cq>40.00</cq>
</data>
</react>
<react id='E6'>
<sample id='2140'/>
<data>
<tar id='TUCR67'/>
<cq>40.00</cq>
</data>
</react>
<react id='F5'>
<sample id='2362'/>
<data>
<tar id='TUCR67'/>
<cq>28.00</cq>
</data>
</react>
<react id='F6'>
<sample id='2362'/>
<data>
<tar id='TUCR67'/>
<cq>28.38</cq>
</data>
</react>
<react id='G5'>
<sample id='2425'/>
<data>
<tar id='TUCR67'/>
<cq>32.85</cq>
</data>
</react>
<react id='G6'>
<sample id='2425'/>
<data>
<tar id='TUCR67'/>
</data>
</react>
<react id='E9'>
<sample id='789'/>
<data>
<tar id='TUCR68'/>
<cq>29.63</cq>
</data>
</react>
<react id='E10'>
<sample id='789'/>
<data>
<tar id='TUCR68'/>
<cq>29.65</cq>
</data>
</react>
<react id='B7'>
<sample id='806'/>
<data>
<tar id='TUCR68'/>
<cq>26.45</cq>
</data>
</react>
<react id='B8'>
<sample id='806'/>
<data>
<tar id='TUCR68'/>
<cq>26.63</cq>
</data>
</react>
<react id='E7'>
<sample id='1276'/>
<data>
<tar id='TUCR68'/>
<cq>25.27</cq>
</data>
</react>
<react id='E8'>
<sample id='1276'/>
<data>
<tar id='TUCR68'/>
<cq>25.27</cq>
</data>
</react>
<react id='F9'>
<sample id='1445'/>
<data>
<tar id='TUCR68'/>
<cq>27.31</cq>
</data>
</react>
<react id='F10'>
<sample id='1445'/>
<data>
<tar id='TUCR68'/>
<cq>27.63</cq>
</data>
</react>
<react id='G9'>
<sample id='1558'/>
<data>
<tar id='TUCR68'/>
<cq>24.50</cq>
</data>
</react>
<react id='G10'>
<sample id='1558'/>
<data>
<tar id='TUCR68'/>
<cq>24.68</cq>
</data>
</react>
<react id='G7'>
<sample id='1560'/>
<data>
<tar id='TUCR68'/>
<cq>23.60</cq>
</data>
</react>
<react id='G8'>
<sample id='1560'/>
<data>
<tar id='TUCR68'/>
<cq>23.72</cq>
</data>
</react>
<react id='H9'>
<sample id='1641'/>
<data>
<tar id='TUCR68'/>
<cq>27.46</cq>
</data>
</react>
<react id='H10'>
<sample id='1641'/>
<data>
<tar id='TUCR68'/>
<cq>27.92</cq>
</data>
</react>
<react id='H11'>
<sample id='1684'/>
<data>
<tar id='TUCR68'/>
<cq>25.56</cq>
</data>
</react>
<react id='H12'>
<sample id='1684'/>
<data>
<tar id='TUCR68'/>
<cq>25.78</cq>
</data>
</react>
<react id='A9'>
<sample id='1699'/>
<data>
<tar id='TUCR68'/>
<cq>31.79</cq>
</data>
</react>
<react id='A10'>
<sample id='1699'/>
<data>
<tar id='TUCR68'/>
<cq>32.63</cq>
</data>
</react>
<react id='A11'>
<sample id='1864'/>
<data>
<tar id='TUCR68'/>
<cq>25.71</cq>
</data>
</react>
<react id='A12'>
<sample id='1864'/>
<data>
<tar id='TUCR68'/>
<cq>25.87</cq>
</data>
</react>
<react id='B9'>
<sample id='1869'/>
<data>
<tar id='TUCR68'/>
<cq>28.93</cq>
</data>
</react>
<react id='B10'>
<sample id='1869'/>
<data>
<tar id='TUCR68'/>
<cq>29.25</cq>
</data>
</react>
<react id='B11'>
<sample id='1889'/>
<data>
<tar id='TUCR68'/>
<cq>26.47</cq>
</data>
</react>
<react id='B12'>
<sample id='1889'/>
<data>
<tar id='TUCR68'/>
<cq>26.61</cq>
</data>
</react>
<react id='C11'>
<sample id='1905'/>
<data>
<tar id='TUCR68'/>
<cq>27.75</cq>
</data>
</react>
<react id='C12'>
<sample id='1905'/>
<data>
<tar id='TUCR68'/>
<cq>27.93</cq>
</data>
</react>
<react id='C9'>
<sample id='1965'/>
<data>
<tar id='TUCR68'/>
<cq>29.96</cq>
</data>
</react>
<react id='C10'>
<sample id='1965'/>
<data>
<tar id='TUCR68'/>
<cq>30.68</cq>
</data>
</react>
<react id='D9'>
<sample id='1995'/>
<data>
<tar id='TUCR68'/>
<cq>28.90</cq>
</data>
</react>
<react id='D10'>
<sample id='1995'/>
<data>
<tar id='TUCR68'/>
<cq>29.32</cq>
</data>
</react>
<react id='D11'>
<sample id='2056'/>
<data>
<tar id='TUCR68'/>
<cq>26.25</cq>
</data>
</react>
<react id='D12'>
<sample id='2056'/>
<data>
<tar id='TUCR68'/>
<cq>26.41</cq>
</data>
</react>
<react id='H7'>
<sample id='2100'/>
<data>
<tar id='TUCR68'/>
<cq>29.10</cq>
</data>
</react>
<react id='H8'>
<sample id='2100'/>
<data>
<tar id='TUCR68'/>
<cq>29.74</cq>
</data>
</react>
<react id='E11'>
<sample id='2140'/>
<data>
<tar id='TUCR68'/>
<cq>29.27</cq>
</data>
</react>
<react id='E12'>
<sample id='2140'/>
<data>
<tar id='TUCR68'/>
<cq>30.71</cq>
</data>
</react>
<react id='F11'>
<sample id='2362'/>
<data>
<tar id='TUCR68'/>
<cq>25.43</cq>
</data>
</react>
<react id='F12'>
<sample id='2362'/>
<data>
<tar id='TUCR68'/>
<cq>25.73</cq>
</data>
</react>
<react id='G11'>
<sample id='2425'/>
<data>
<tar id='TUCR68'/>
<cq>27.98</cq>
</data>
</react>
<react id='G12'>
<sample id='2425'/>
<data>
<tar id='TUCR68'/>
<cq>28.16</cq>
</data>
</react>
</run>
<run id='run035'>
<instrument>RealPlex4 system (Eppendorf, Hamburg, Germany</instrument>
<dataCollectionSoftware>
<name>RealPlex</name>
<version>2.0</version>
</dataCollectionSoftware>
<backgroundDeterminationMethod>Noiseband</backgroundDeterminationMethod>
<cqDetectionMethod>automated threshold and baseline settings</cqDetectionMethod>
<pcrFormat>free format</pcrFormat>
<react id='E3'>
<sample id='789'/>
<data>
<tar id='TUCR69'/>
<cq>27.68</cq>
</data>
</react>
<react id='E4'>
<sample id='789'/>
<data>
<tar id='TUCR69'/>
<cq>28.08</cq>
</data>
</react>
<react id='B1'>
<sample id='806'/>
<data>
<tar id='TUCR69'/>
<cq>27.99</cq>
</data>
</react>
<react id='B2'>
<sample id='806'/>
<data>
<tar id='TUCR69'/>
<cq>29.03</cq>
</data>
</react>
<react id='E1'>
<sample id='1276'/>
<data>
<tar id='TUCR69'/>
<cq>24.92</cq>
</data>
</react>
<react id='E2'>
<sample id='1276'/>
<data>
<tar id='TUCR69'/>
<cq>25.00</cq>
</data>
</react>
<react id='F3'>
<sample id='1445'/>
<data>
<tar id='TUCR69'/>
<cq>25.46</cq>
</data>
</react>
<react id='F4'>
<sample id='1445'/>
<data>
<tar id='TUCR69'/>
<cq>25.78</cq>
</data>
</react>
<react id='G3'>
<sample id='1558'/>
<data>
<tar id='TUCR69'/>
<cq>23.74</cq>
</data>
</react>
<react id='G4'>
<sample id='1558'/>
<data>
<tar id='TUCR69'/>
<cq>23.86</cq>
</data>
</react>
<react id='G1'>
<sample id='1560'/>
<data>
<tar id='TUCR69'/>
<cq>24.60</cq>
</data>
</react>
<react id='G2'>
<sample id='1560'/>
<data>
<tar id='TUCR69'/>
<cq>24.74</cq>
</data>
</react>
<react id='H3'>
<sample id='1641'/>
<data>
<tar id='TUCR69'/>
<cq>28.26</cq>
</data>
</react>
<react id='H4'>
<sample id='1641'/>
<data>
<tar id='TUCR69'/>
<cq>28.48</cq>
</data>
</react>
<react id='H5'>
<sample id='1684'/>
<data>
<tar id='TUCR69'/>
<cq>28.63</cq>
</data>
</react>
<react id='H6'>
<sample id='1684'/>
<data>
<tar id='TUCR69'/>
<cq>28.91</cq>
</data>
</react>
<react id='A3'>
<sample id='1699'/>
<data>
<tar id='TUCR69'/>
<cq>40.00</cq>
</data>
</react>
<react id='A4'>
<sample id='1699'/>
<data>
<tar id='TUCR69'/>
</data>
</react>
<react id='A5'>
<sample id='1864'/>
<data>
<tar id='TUCR69'/>
<cq>25.73</cq>
</data>
</react>
<react id='A6'>
<sample id='1864'/>
<data>
<tar id='TUCR69'/>
<cq>26.37</cq>
</data>
</react>
<react id='B3'>
<sample id='1869'/>
<data>
<tar id='TUCR69'/>
<cq>28.68</cq>
</data>
</react>
<react id='B4'>
<sample id='1869'/>
<data>
<tar id='TUCR69'/>
<cq>28.74</cq>
</data>
</react>
<react id='B5'>
<sample id='1889'/>
<data>
<tar id='TUCR69'/>
<cq>27.62</cq>
</data>
</react>
<react id='B6'>
<sample id='1889'/>
<data>
<tar id='TUCR69'/>
<cq>28.28</cq>
</data>
</react>
<react id='C5'>
<sample id='1905'/>
<data>
<tar id='TUCR69'/>
<cq>27.90</cq>
</data>
</react>
<react id='C6'>
<sample id='1905'/>
<data>
<tar id='TUCR69'/>
<cq>28.18</cq>
</data>
</react>
<react id='C3'>
<sample id='1965'/>
<data>
<tar id='TUCR69'/>
<cq>30.73</cq>
</data>
</react>
<react id='C4'>
<sample id='1965'/>
<data>
<tar id='TUCR69'/>
<cq>31.99</cq>
</data>
</react>
<react id='D3'>
<sample id='1995'/>
<data>
<tar id='TUCR69'/>
<cq>28.68</cq>
</data>
</react>
<react id='D4'>
<sample id='1995'/>
<data>
<tar id='TUCR69'/>
<cq>28.82</cq>
</data>
</react>
<react id='D5'>
<sample id='2056'/>
<data>
<tar id='TUCR69'/>
<cq>26.52</cq>
</data>
</react>
<react id='D6'>
<sample id='2056'/>
<data>
<tar id='TUCR69'/>
<cq>26.76</cq>
</data>
</react>
<react id='H1'>
<sample id='2100'/>
<data>
<tar id='TUCR69'/>
<cq>30.67</cq>
</data>
</react>
<react id='H2'>
<sample id='2100'/>
<data>
<tar id='TUCR69'/>
<cq>31.81</cq>
</data>
</react>
<react id='E5'>
<sample id='2140'/>
<data>
<tar id='TUCR69'/>
<cq>28.32</cq>
</data>
</react>
<react id='E6'>
<sample id='2140'/>
<data>
<tar id='TUCR69'/>
<cq>28.74</cq>
</data>
</react>
<react id='F5'>
<sample id='2362'/>
<data>
<tar id='TUCR69'/>
<cq>26.11</cq>
</data>
</react>
<react id='F6'>
<sample id='2362'/>
<data>
<tar id='TUCR69'/>
<cq>26.21</cq>
</data>
</react>
<react id='G5'>
<sample id='2425'/>
<data>
<tar id='TUCR69'/>
<cq>26.93</cq>
</data>
</react>
<react id='G6'>
<sample id='2425'/>
<data>
<tar id='TUCR69'/>
<cq>27.29</cq>
</data>
</react>
<react id='E9'>
<sample id='789'/>
<data>
<tar id='TUCR70'/>
<cq>18.88</cq>
</data>
</react>
<react id='E10'>
<sample id='789'/>
<data>
<tar id='TUCR70'/>
<cq>18.88</cq>
</data>
</react>
<react id='B7'>
<sample id='806'/>
<data>
<tar id='TUCR70'/>
<cq>22.17</cq>
</data>
</react>
<react id='B8'>
<sample id='806'/>
<data>
<tar id='TUCR70'/>
<cq>22.53</cq>
</data>
</react>
<react id='E7'>
<sample id='1276'/>
<data>
<tar id='TUCR70'/>
<cq>18.81</cq>
</data>
</react>
<react id='E8'>
<sample id='1276'/>
<data>
<tar id='TUCR70'/>
<cq>18.81</cq>
</data>
</react>
<react id='F9'>
<sample id='1445'/>
<data>
<tar id='TUCR70'/>
<cq>18.88</cq>
</data>
</react>
<react id='F10'>
<sample id='1445'/>
<data>
<tar id='TUCR70'/>
<cq>19</cq>
</data>
</react>
<react id='G9'>
<sample id='1558'/>
<data>
<tar id='TUCR70'/>
<cq>18.64</cq>
</data>
</react>
<react id='G10'>
<sample id='1558'/>
<data>
<tar id='TUCR70'/>
<cq>18.68</cq>
</data>
</react>
<react id='G7'>
<sample id='1560'/>
<data>
<tar id='TUCR70'/>
<cq>18.7</cq>
</data>
</react>
<react id='G8'>
<sample id='1560'/>
<data>
<tar id='TUCR70'/>
<cq>18.74</cq>
</data>
</react>
<react id='H9'>
<sample id='1641'/>
<data>
<tar id='TUCR70'/>
<cq>22.21</cq>
</data>
</react>
<react id='H10'>
<sample id='1641'/>
<data>
<tar id='TUCR70'/>
<cq>22.21</cq>
</data>
</react>
<react id='H11'>
<sample id='1684'/>
<data>
<tar id='TUCR70'/>
<cq>22.52</cq>
</data>
</react>
<react id='H12'>
<sample id='1684'/>
<data>
<tar id='TUCR70'/>
<cq>22.62</cq>
</data>
</react>
<react id='A9'>
<sample id='1699'/>
<data>
<tar id='TUCR70'/>
<cq>25.03</cq>
</data>
</react>
<react id='A10'>
<sample id='1699'/>
<data>
<tar id='TUCR70'/>
<cq>25.79</cq>
</data>
</react>
<react id='A11'>
<sample id='1864'/>
<data>
<tar id='TUCR70'/>
<cq>16.51</cq>
</data>
</react>
<react id='A12'>
<sample id='1864'/>
<data>
<tar id='TUCR70'/>
<cq>17.05</cq>
</data>
</react>
<react id='B9'>
<sample id='1869'/>
<data>
<tar id='TUCR70'/>
<cq>23.28</cq>
</data>
</react>
<react id='B10'>
<sample id='1869'/>
<data>
<tar id='TUCR70'/>
<cq>23.58</cq>
</data>
</react>
<react id='B11'>
<sample id='1889'/>
<data>
<tar id='TUCR70'/>
<cq>20.4</cq>
</data>
</react>
<react id='B12'>
<sample id='1889'/>
<data>
<tar id='TUCR70'/>
<cq>20.98</cq>
</data>
</react>
<react id='C11'>
<sample id='1905'/>
<data>
<tar id='TUCR70'/>
<cq>20.99</cq>
</data>
</react>
<react id='C12'>
<sample id='1905'/>
<data>
<tar id='TUCR70'/>
<cq>21.19</cq>
</data>
</react>
<react id='C9'>
<sample id='1965'/>
<data>
<tar id='TUCR70'/>
<cq>22.38</cq>
</data>
</react>
<react id='C10'>
<sample id='1965'/>
<data>
<tar id='TUCR70'/>
<cq>22.42</cq>
</data>
</react>
<react id='D9'>
<sample id='1995'/>
<data>
<tar id='TUCR70'/>
<cq>22.32</cq>
</data>
</react>
<react id='D10'>
<sample id='1995'/>
<data>
<tar id='TUCR70'/>
<cq>22.34</cq>
</data>
</react>
<react id='D11'>
<sample id='2056'/>
<data>
<tar id='TUCR70'/>
<cq>21.47</cq>
</data>
</react>
<react id='D12'>
<sample id='2056'/>
<data>
<tar id='TUCR70'/>
<cq>21.55</cq>
</data>
</react>
<react id='H7'>
<sample id='2100'/>
<data>
<tar id='TUCR70'/>
<cq>21.29</cq>
</data>
</react>
<react id='H8'>
<sample id='2100'/>
<data>
<tar id='TUCR70'/>
<cq>21.31</cq>
</data>
</react>
<react id='E11'>
<sample id='2140'/>
<data>
<tar id='TUCR70'/>
<cq>21.63</cq>
</data>
</react>
<react id='E12'>
<sample id='2140'/>
<data>
<tar id='TUCR70'/>
<cq>21.69</cq>
</data>
</react>
<react id='F11'>
<sample id='2362'/>
<data>
<tar id='TUCR70'/>
<cq>20.21</cq>
</data>
</react>
<react id='F12'>
<sample id='2362'/>
<data>
<tar id='TUCR70'/>
<cq>20.55</cq>
</data>
</react>
<react id='G11'>
<sample id='2425'/>
<data>
<tar id='TUCR70'/>
<cq>20.53</cq>
</data>
</react>
<react id='G12'>
<sample id='2425'/>
<data>
<tar id='TUCR70'/>
<cq>20.59</cq>
</data>
</react>
</run>
<run id='run036'>
<instrument>RealPlex4 system (Eppendorf, Hamburg, Germany</instrument>
<dataCollectionSoftware>
<name>RealPlex</name>
<version>2.0</version>
</dataCollectionSoftware>
<backgroundDeterminationMethod>Noiseband</backgroundDeterminationMethod>
<cqDetectionMethod>automated threshold and baseline settings</cqDetectionMethod>
<pcrFormat>free format</pcrFormat>
<react id='E3'>
<sample id='789'/>
<data>
<tar id='TUCR71'/>
<cq>23.06</cq>
</data>
</react>
<react id='E4'>
<sample id='789'/>
<data>
<tar id='TUCR71'/>
<cq>23.26</cq>
</data>
</react>
<react id='B1'>
<sample id='806'/>
<data>
<tar id='TUCR71'/>
<cq>22.84</cq>
</data>
</react>
<react id='B2'>
<sample id='806'/>
<data>
<tar id='TUCR71'/>
<cq>22.94</cq>
</data>
</react>
<react id='E1'>
<sample id='1276'/>
<data>
<tar id='TUCR71'/>
<cq>23.09</cq>
</data>
</react>
<react id='E2'>
<sample id='1276'/>
<data>
<tar id='TUCR71'/>
<cq>23.31</cq>
</data>
</react>
<react id='F3'>
<sample id='1445'/>
<data>
<tar id='TUCR71'/>
<cq>22.66</cq>
</data>
</react>
<react id='F4'>
<sample id='1445'/>
<data>
<tar id='TUCR71'/>
<cq>22.86</cq>
</data>
</react>
<react id='G3'>
<sample id='1558'/>
<data>
<tar id='TUCR71'/>
<cq>22.38</cq>
</data>
</react>
<react id='G4'>
<sample id='1558'/>
<data>
<tar id='TUCR71'/>
<cq>22.38</cq>
</data>
</react>
<react id='G1'>
<sample id='1560'/>
<data>
<tar id='TUCR71'/>
<cq>23.33</cq>
</data>
</react>
<react id='G2'>
<sample id='1560'/>
<data>
<tar id='TUCR71'/>
<cq>23.43</cq>
</data>
</react>
<react id='H3'>
<sample id='1641'/>
<data>
<tar id='TUCR71'/>
<cq>22.87</cq>
</data>
</react>
<react id='H4'>
<sample id='1641'/>
<data>
<tar id='TUCR71'/>
<cq>22.99</cq>
</data>
</react>
<react id='H5'>
<sample id='1684'/>
<data>
<tar id='TUCR71'/>
<cq>22.30</cq>
</data>
</react>
<react id='H6'>
<sample id='1684'/>
<data>
<tar id='TUCR71'/>
<cq>22.42</cq>
</data>
</react>
<react id='A3'>
<sample id='1699'/>
<data>
<tar id='TUCR71'/>
<cq>23.32</cq>
</data>
</react>
<react id='A4'>
<sample id='1699'/>
<data>
<tar id='TUCR71'/>
<cq>23.38</cq>
</data>
</react>
<react id='A5'>
<sample id='1864'/>
<data>
<tar id='TUCR71'/>
<cq>21.81</cq>
</data>
</react>
<react id='A6'>
<sample id='1864'/>
<data>
<tar id='TUCR71'/>
<cq>22.53</cq>
</data>
</react>
<react id='B3'>
<sample id='1869'/>
<data>
<tar id='TUCR71'/>
<cq>21.90</cq>
</data>
</react>
<react id='B4'>
<sample id='1869'/>
<data>
<tar id='TUCR71'/>
<cq>21.96</cq>
</data>
</react>
<react id='B5'>
<sample id='1889'/>
<data>
<tar id='TUCR71'/>
<cq>22.94</cq>
</data>
</react>
<react id='B6'>
<sample id='1889'/>
<data>
<tar id='TUCR71'/>
<cq>23.10</cq>
</data>
</react>
<react id='C5'>
<sample id='1905'/>
<data>
<tar id='TUCR71'/>
<cq>22.32</cq>
</data>
</react>
<react id='C6'>
<sample id='1905'/>
<data>
<tar id='TUCR71'/>
<cq>22.44</cq>
</data>
</react>
<react id='C3'>
<sample id='1965'/>
<data>
<tar id='TUCR71'/>
<cq>21.44</cq>
</data>
</react>
<react id='C4'>
<sample id='1965'/>
<data>
<tar id='TUCR71'/>
<cq>21.46</cq>
</data>
</react>
<react id='D3'>
<sample id='1995'/>
<data>
<tar id='TUCR71'/>
<cq>22.44</cq>
</data>
</react>
<react id='D4'>
<sample id='1995'/>
<data>
<tar id='TUCR71'/>
<cq>22.48</cq>
</data>
</react>
<react id='D5'>
<sample id='2056'/>
<data>
<tar id='TUCR71'/>
<cq>23.57</cq>
</data>
</react>
<react id='D6'>
<sample id='2056'/>
<data>
<tar id='TUCR71'/>
<cq>23.63</cq>
</data>
</react>
<react id='H1'>
<sample id='2100'/>
<data>
<tar id='TUCR71'/>
<cq>23.95</cq>
</data>
</react>
<react id='H2'>
<sample id='2100'/>
<data>
<tar id='TUCR71'/>
<cq>24.07</cq>
</data>
</react>
<react id='E5'>
<sample id='2140'/>
<data>
<tar id='TUCR71'/>
<cq>23.33</cq>
</data>
</react>
<react id='E6'>
<sample id='2140'/>
<data>
<tar id='TUCR71'/>
<cq>23.39</cq>
</data>
</react>
<react id='F5'>
<sample id='2362'/>
<data>
<tar id='TUCR71'/>
<cq>22.80</cq>
</data>
</react>
<react id='F6'>
<sample id='2362'/>
<data>
<tar id='TUCR71'/>
<cq>22.82</cq>
</data>
</react>
<react id='G5'>
<sample id='2425'/>
<data>
<tar id='TUCR71'/>
<cq>23.27</cq>
</data>
</react>
<react id='G6'>
<sample id='2425'/>
<data>
<tar id='TUCR71'/>
<cq>23.31</cq>
</data>
</react>
<react id='E9'>
<sample id='789'/>
<data>
<tar id='TUCR72'/>
<cq>23.65</cq>
</data>
</react>
<react id='E10'>
<sample id='789'/>
<data>
<tar id='TUCR72'/>
<cq>23.67</cq>
</data>
</react>
<react id='B7'>
<sample id='806'/>
<data>
<tar id='TUCR72'/>
<cq>25.51</cq>
</data>
</react>
<react id='B8'>
<sample id='806'/>
<data>
<tar id='TUCR72'/>
<cq>25.65</cq>
</data>
</react>
<react id='E7'>
<sample id='1276'/>
<data>
<tar id='TUCR72'/>
<cq>23.92</cq>
</data>
</react>
<react id='E8'>
<sample id='1276'/>
<data>
<tar id='TUCR72'/>
<cq>24.28</cq>
</data>
</react>
<react id='F9'>
<sample id='1445'/>
<data>
<tar id='TUCR72'/>
<cq>24.42</cq>
</data>
</react>
<react id='F10'>
<sample id='1445'/>
<data>
<tar id='TUCR72'/>
<cq>24.56</cq>
</data>
</react>
<react id='G9'>
<sample id='1558'/>
<data>
<tar id='TUCR72'/>
<cq>22.66</cq>
</data>
</react>
<react id='G10'>
<sample id='1558'/>
<data>
<tar id='TUCR72'/>
<cq>22.86</cq>
</data>
</react>
<react id='G7'>
<sample id='1560'/>
<data>
<tar id='TUCR72'/>
<cq>24.72</cq>
</data>
</react>
<react id='G8'>
<sample id='1560'/>
<data>
<tar id='TUCR72'/>
<cq>24.84</cq>
</data>
</react>
<react id='H9'>
<sample id='1641'/>
<data>
<tar id='TUCR72'/>
<cq>23.69</cq>
</data>
</react>
<react id='H10'>
<sample id='1641'/>
<data>
<tar id='TUCR72'/>
<cq>23.81</cq>
</data>
</react>
<react id='H11'>
<sample id='1684'/>
<data>
<tar id='TUCR72'/>
<cq>23.46</cq>
</data>
</react>
<react id='H12'>
<sample id='1684'/>
<data>
<tar id='TUCR72'/>
<cq>23.56</cq>
</data>
</react>
<react id='A9'>
<sample id='1699'/>
<data>
<tar id='TUCR72'/>
<cq>28.22</cq>
</data>
</react>
<react id='A10'>
<sample id='1699'/>
<data>
<tar id='TUCR72'/>
<cq>28.60</cq>
</data>
</react>
<react id='A11'>
<sample id='1864'/>
<data>
<tar id='TUCR72'/>
<cq>23.59</cq>
</data>
</react>
<react id='A12'>
<sample id='1864'/>
<data>
<tar id='TUCR72'/>
<cq>23.83</cq>
</data>
</react>
<react id='B9'>
<sample id='1869'/>
<data>
<tar id='TUCR72'/>
<cq>24.27</cq>
</data>
</react>
<react id='B10'>
<sample id='1869'/>
<data>
<tar id='TUCR72'/>
<cq>24.33</cq>
</data>
</react>
<react id='B11'>
<sample id='1889'/>
<data>
<tar id='TUCR72'/>
<cq>25.21</cq>
</data>
</react>
<react id='B12'>
<sample id='1889'/>
<data>
<tar id='TUCR72'/>
<cq>25.27</cq>
</data>
</react>
<react id='C11'>
<sample id='1905'/>
<data>
<tar id='TUCR72'/>
<cq>24.93</cq>
</data>
</react>
<react id='C12'>
<sample id='1905'/>
<data>
<tar id='TUCR72'/>
<cq>25.37</cq>
</data>
</react>
<react id='C9'>
<sample id='1965'/>
<data>
<tar id='TUCR72'/>
<cq>23.21</cq>
</data>
</react>
<react id='C10'>
<sample id='1965'/>
<data>
<tar id='TUCR72'/>
<cq>23.21</cq>
</data>
</react>
<react id='D9'>
<sample id='1995'/>
<data>
<tar id='TUCR72'/>
<cq>22.97</cq>
</data>
</react>
<react id='D10'>
<sample id='1995'/>
<data>
<tar id='TUCR72'/>
<cq>23.07</cq>
</data>
</react>
<react id='D11'>
<sample id='2056'/>
<data>
<tar id='TUCR72'/>
<cq>24.79</cq>
</data>
</react>
<react id='D12'>
<sample id='2056'/>
<data>
<tar id='TUCR72'/>
<cq>24.83</cq>
</data>
</react>
<react id='H7'>
<sample id='2100'/>
<data>
<tar id='TUCR72'/>
<cq>24.63</cq>
</data>
</react>
<react id='H8'>
<sample id='2100'/>
<data>
<tar id='TUCR72'/>
<cq>24.73</cq>
</data>
</react>
<react id='E11'>
<sample id='2140'/>
<data>
<tar id='TUCR72'/>
<cq>24.17</cq>
</data>
</react>
<react id='E12'>
<sample id='2140'/>
<data>
<tar id='TUCR72'/>
<cq>24.49</cq>
</data>
</react>
<react id='F11'>
<sample id='2362'/>
<data>
<tar id='TUCR72'/>
<cq>23.68</cq>
</data>
</react>
<react id='F12'>
<sample id='2362'/>
<data>
<tar id='TUCR72'/>
<cq>23.88</cq>
</data>
</react>
<react id='G11'>
<sample id='2425'/>
<data>
<tar id='TUCR72'/>
<cq>27.06</cq>
</data>
</react>
<react id='G12'>
<sample id='2425'/>
<data>
<tar id='TUCR72'/>
<cq>27.10</cq>
</data>
</react>
</run>
<run id='run037'>
<instrument>RealPlex4 system (Eppendorf, Hamburg, Germany</instrument>
<dataCollectionSoftware>
<name>RealPlex</name>
<version>2.0</version>
</dataCollectionSoftware>
<backgroundDeterminationMethod>Noiseband</backgroundDeterminationMethod>
<cqDetectionMethod>automated threshold and baseline settings</cqDetectionMethod>
<pcrFormat>free format</pcrFormat>
<react id='E3'>
<sample id='789'/>
<data>
<tar id='TUCR73'/>
<cq>25.51</cq>
</data>
</react>
<react id='E4'>
<sample id='789'/>
<data>
<tar id='TUCR73'/>
<cq>25.71</cq>
</data>
</react>
<react id='B1'>
<sample id='806'/>
<data>
<tar id='TUCR73'/>
<cq>25.55</cq>
</data>
</react>
<react id='B2'>
<sample id='806'/>
<data>
<tar id='TUCR73'/>
<cq>25.69</cq>
</data>
</react>
<react id='E1'>
<sample id='1276'/>
<data>
<tar id='TUCR73'/>
<cq>24.18</cq>
</data>
</react>
<react id='E2'>
<sample id='1276'/>
<data>
<tar id='TUCR73'/>
<cq>24.46</cq>
</data>
</react>
<react id='F3'>
<sample id='1445'/>
<data>
<tar id='TUCR73'/>
<cq>25.82</cq>
</data>
</react>
<react id='F4'>
<sample id='1445'/>
<data>
<tar id='TUCR73'/>
<cq>26.10</cq>
</data>
</react>
<react id='G3'>
<sample id='1558'/>
<data>
<tar id='TUCR73'/>
<cq>24.84</cq>
</data>
</react>
<react id='G4'>
<sample id='1558'/>
<data>
<tar id='TUCR73'/>
<cq>25.14</cq>
</data>
</react>
<react id='G1'>
<sample id='1560'/>
<data>
<tar id='TUCR73'/>
<cq>24.97</cq>
</data>
</react>
<react id='G2'>
<sample id='1560'/>
<data>
<tar id='TUCR73'/>
<cq>25.35</cq>
</data>
</react>
<react id='H3'>
<sample id='1641'/>
<data>
<tar id='TUCR73'/>
<cq>24.96</cq>
</data>
</react>
<react id='H4'>
<sample id='1641'/>
<data>
<tar id='TUCR73'/>
<cq>25.02</cq>
</data>
</react>
<react id='H5'>
<sample id='1684'/>
<data>
<tar id='TUCR73'/>
<cq>23.10</cq>
</data>
</react>
<react id='H6'>
<sample id='1684'/>
<data>
<tar id='TUCR73'/>
<cq>23.32</cq>
</data>
</react>
<react id='A3'>
<sample id='1699'/>
<data>
<tar id='TUCR73'/>
<cq>27.80</cq>
</data>
</react>
<react id='A4'>
<sample id='1699'/>
<data>
<tar id='TUCR73'/>
<cq>27.96</cq>
</data>
</react>
<react id='A5'>
<sample id='1864'/>
<data>
<tar id='TUCR73'/>
<cq>24.06</cq>
</data>
</react>
<react id='A6'>
<sample id='1864'/>
<data>
<tar id='TUCR73'/>
<cq>24.08</cq>
</data>
</react>
<react id='B3'>
<sample id='1869'/>
<data>
<tar id='TUCR73'/>
<cq>24.49</cq>
</data>
</react>
<react id='B4'>
<sample id='1869'/>
<data>
<tar id='TUCR73'/>
<cq>24.69</cq>
</data>
</react>
<react id='B5'>
<sample id='1889'/>
<data>
<tar id='TUCR73'/>
<cq>26.89</cq>
</data>
</react>
<react id='B6'>
<sample id='1889'/>
<data>
<tar id='TUCR73'/>
<cq>27.01</cq>
</data>
</react>
<react id='C5'>
<sample id='1905'/>
<data>
<tar id='TUCR73'/>
<cq>24.62</cq>
</data>
</react>
<react id='C6'>
<sample id='1905'/>
<data>
<tar id='TUCR73'/>
<cq>24.62</cq>
</data>
</react>
<react id='C3'>
<sample id='1965'/>
<data>
<tar id='TUCR73'/>
<cq>23.99</cq>
</data>
</react>
<react id='C4'>
<sample id='1965'/>
<data>
<tar id='TUCR73'/>
<cq>24.05</cq>
</data>
</react>
<react id='D3'>
<sample id='1995'/>
<data>
<tar id='TUCR73'/>
<cq>24.21</cq>
</data>
</react>
<react id='D4'>
<sample id='1995'/>
<data>
<tar id='TUCR73'/>
<cq>24.25</cq>
</data>
</react>
<react id='D5'>
<sample id='2056'/>
<data>
<tar id='TUCR73'/>
<cq>25.17</cq>
</data>
</react>
<react id='D6'>
<sample id='2056'/>
<data>
<tar id='TUCR73'/>
<cq>25.21</cq>
</data>
</react>
<react id='H1'>
<sample id='2100'/>
<data>
<tar id='TUCR73'/>
<cq>25.80</cq>
</data>
</react>
<react id='H2'>
<sample id='2100'/>
<data>
<tar id='TUCR73'/>
<cq>25.88</cq>
</data>
</react>
<react id='E5'>
<sample id='2140'/>
<data>
<tar id='TUCR73'/>
<cq>25.52</cq>
</data>
</react>
<react id='E6'>
<sample id='2140'/>
<data>
<tar id='TUCR73'/>
<cq>25.72</cq>
</data>
</react>
<react id='F5'>
<sample id='2362'/>
<data>
<tar id='TUCR73'/>
<cq>24.87</cq>
</data>
</react>
<react id='F6'>
<sample id='2362'/>
<data>
<tar id='TUCR73'/>
<cq>24.89</cq>
</data>
</react>
<react id='G5'>
<sample id='2425'/>
<data>
<tar id='TUCR73'/>
<cq>25.17</cq>
</data>
</react>
<react id='G6'>
<sample id='2425'/>
<data>
<tar id='TUCR73'/>
<cq>25.27</cq>
</data>
</react>
<react id='E9'>
<sample id='789'/>
<data>
<tar id='TUCR74'/>
<cq>22.91</cq>
</data>
</react>
<react id='E10'>
<sample id='789'/>
<data>
<tar id='TUCR74'/>
<cq>22.93</cq>
</data>
</react>
<react id='B7'>
<sample id='806'/>
<data>
<tar id='TUCR74'/>
<cq>25.42</cq>
</data>
</react>
<react id='B8'>
<sample id='806'/>
<data>
<tar id='TUCR74'/>
<cq>25.52</cq>
</data>
</react>
<react id='E7'>
<sample id='1276'/>
<data>
<tar id='TUCR74'/>
<cq>22.46</cq>
</data>
</react>
<react id='E8'>
<sample id='1276'/>
<data>
<tar id='TUCR74'/>
<cq>22.56</cq>
</data>
</react>
<react id='F9'>
<sample id='1445'/>
<data>
<tar id='TUCR74'/>
<cq>23.39</cq>
</data>
</react>
<react id='F10'>
<sample id='1445'/>
<data>
<tar id='TUCR74'/>
<cq>23.39</cq>
</data>
</react>
<react id='G9'>
<sample id='1558'/>
<data>
<tar id='TUCR74'/>
<cq>22.38</cq>
</data>
</react>
<react id='G10'>
<sample id='1558'/>
<data>
<tar id='TUCR74'/>
<cq>22.50</cq>
</data>
</react>
<react id='G7'>
<sample id='1560'/>
<data>
<tar id='TUCR74'/>
<cq>23.44</cq>
</data>
</react>
<react id='G8'>
<sample id='1560'/>
<data>
<tar id='TUCR74'/>
<cq>23.48</cq>
</data>
</react>
<react id='H9'>
<sample id='1641'/>
<data>
<tar id='TUCR74'/>
<cq>23.23</cq>
</data>
</react>
<react id='H10'>
<sample id='1641'/>
<data>
<tar id='TUCR74'/>
<cq>23.31</cq>
</data>
</react>
<react id='H11'>
<sample id='1684'/>
<data>
<tar id='TUCR74'/>
<cq>22.95</cq>
</data>
</react>
<react id='H12'>
<sample id='1684'/>
<data>
<tar id='TUCR74'/>
<cq>22.99</cq>
</data>
</react>
<react id='A9'>
<sample id='1699'/>
<data>
<tar id='TUCR74'/>
<cq>24.08</cq>
</data>
</react>
<react id='A10'>
<sample id='1699'/>
<data>
<tar id='TUCR74'/>
<cq>24.08</cq>
</data>
</react>
<react id='A11'>
<sample id='1864'/>
<data>
<tar id='TUCR74'/>
<cq>21.62</cq>
</data>
</react>
<react id='A12'>
<sample id='1864'/>
<data>
<tar id='TUCR74'/>
<cq>21.70</cq>
</data>
</react>
<react id='B9'>
<sample id='1869'/>
<data>
<tar id='TUCR74'/>
<cq>22.79</cq>
</data>
</react>
<react id='B10'>
<sample id='1869'/>
<data>
<tar id='TUCR74'/>
<cq>22.95</cq>
</data>
</react>
<react id='B11'>
<sample id='1889'/>
<data>
<tar id='TUCR74'/>
<cq>22.64</cq>
</data>
</react>
<react id='B12'>
<sample id='1889'/>
<data>
<tar id='TUCR74'/>
<cq>22.70</cq>
</data>
</react>
<react id='C11'>
<sample id='1905'/>
<data>
<tar id='TUCR74'/>
<cq>22.44</cq>
</data>
</react>
<react id='C12'>
<sample id='1905'/>
<data>
<tar id='TUCR74'/>
<cq>22.60</cq>
</data>
</react>
<react id='C9'>
<sample id='1965'/>
<data>
<tar id='TUCR74'/>
<cq>21.93</cq>
</data>
</react>
<react id='C10'>
<sample id='1965'/>
<data>
<tar id='TUCR74'/>
<cq>21.93</cq>
</data>
</react>
<react id='D9'>
<sample id='1995'/>
<data>
<tar id='TUCR74'/>
<cq>22.31</cq>
</data>
</react>
<react id='D10'>
<sample id='1995'/>
<data>
<tar id='TUCR74'/>
<cq>22.33</cq>
</data>
</react>
<react id='D11'>
<sample id='2056'/>
<data>
<tar id='TUCR74'/>
<cq>24.18</cq>
</data>
</react>
<react id='D12'>
<sample id='2056'/>
<data>
<tar id='TUCR74'/>
<cq>24.38</cq>
</data>
</react>
<react id='H7'>
<sample id='2100'/>
<data>
<tar id='TUCR74'/>
<cq>24.29</cq>
</data>
</react>
<react id='H8'>
<sample id='2100'/>
<data>
<tar id='TUCR74'/>
<cq>24.35</cq>
</data>
</react>
<react id='E11'>
<sample id='2140'/>
<data>
<tar id='TUCR74'/>
<cq>23.03</cq>
</data>
</react>
<react id='E12'>
<sample id='2140'/>
<data>
<tar id='TUCR74'/>
<cq>23.11</cq>
</data>
</react>
<react id='F11'>
<sample id='2362'/>
<data>
<tar id='TUCR74'/>
<cq>22.92</cq>
</data>
</react>
<react id='F12'>
<sample id='2362'/>
<data>
<tar id='TUCR74'/>
<cq>23.28</cq>
</data>
</react>
<react id='G11'>
<sample id='2425'/>
<data>
<tar id='TUCR74'/>
<cq>24.05</cq>
</data>
</react>
<react id='G12'>
<sample id='2425'/>
<data>
<tar id='TUCR74'/>
<cq>24.25</cq>
</data>
</react>
</run>
<run id='run038'>
<instrument>RealPlex4 system (Eppendorf, Hamburg, Germany</instrument>
<dataCollectionSoftware>
<name>RealPlex</name>
<version>2.0</version>
</dataCollectionSoftware>
<backgroundDeterminationMethod>Noiseband</backgroundDeterminationMethod>
<cqDetectionMethod>automated threshold and baseline settings</cqDetectionMethod>
<pcrFormat>free format</pcrFormat>
<react id='E3'>
<sample id='789'/>
<data>
<tar id='TUCR75'/>
<cq>14.51</cq>
</data>
</react>
<react id='E4'>
<sample id='789'/>
<data>
<tar id='TUCR75'/>
<cq>14.83</cq>
</data>
</react>
<react id='B1'>
<sample id='806'/>
<data>
<tar id='TUCR75'/>
<cq>15.65</cq>
</data>
</react>
<react id='B2'>
<sample id='806'/>
<data>
<tar id='TUCR75'/>
<cq>15.71</cq>
</data>
</react>
<react id='E1'>
<sample id='1276'/>
<data>
<tar id='TUCR75'/>
<cq>18.03</cq>
</data>
</react>
<react id='E2'>
<sample id='1276'/>
<data>
<tar id='TUCR75'/>
<cq>18.19</cq>
</data>
</react>
<react id='F3'>
<sample id='1445'/>
<data>
<tar id='TUCR75'/>
<cq>14.06</cq>
</data>
</react>
<react id='F4'>
<sample id='1445'/>
<data>
<tar id='TUCR75'/>
<cq>14.26</cq>
</data>
</react>
<react id='G3'>
<sample id='1558'/>
<data>
<tar id='TUCR75'/>
<cq>14.89</cq>
</data>
</react>
<react id='G4'>
<sample id='1558'/>
<data>
<tar id='TUCR75'/>
<cq>15.01</cq>
</data>
</react>
<react id='G1'>
<sample id='1560'/>
<data>
<tar id='TUCR75'/>
<cq>15.53</cq>
</data>
</react>
<react id='G2'>
<sample id='1560'/>
<data>
<tar id='TUCR75'/>
<cq>15.77</cq>
</data>
</react>
<react id='H3'>
<sample id='1641'/>
<data>
<tar id='TUCR75'/>
<cq>18.91</cq>
</data>
</react>
<react id='H4'>
<sample id='1641'/>
<data>
<tar id='TUCR75'/>
<cq>19.27</cq>
</data>
</react>
<react id='H5'>
<sample id='1684'/>
<data>
<tar id='TUCR75'/>
<cq>16.88</cq>
</data>
</react>
<react id='H6'>
<sample id='1684'/>
<data>
<tar id='TUCR75'/>
<cq>17.06</cq>
</data>
</react>
<react id='A3'>
<sample id='1699'/>
<data>
<tar id='TUCR75'/>
<cq>18.63</cq>
</data>
</react>
<react id='A4'>
<sample id='1699'/>
<data>
<tar id='TUCR75'/>
<cq>19.83</cq>
</data>
</react>
<react id='A5'>
<sample id='1864'/>
<data>
<tar id='TUCR75'/>
<cq>13.77</cq>
</data>
</react>
<react id='A6'>
<sample id='1864'/>
<data>
<tar id='TUCR75'/>
<cq>13.93</cq>
</data>
</react>
<react id='B3'>
<sample id='1869'/>
<data>
<tar id='TUCR75'/>
<cq>16.44</cq>
</data>
</react>
<react id='B4'>
<sample id='1869'/>
<data>
<tar id='TUCR75'/>
<cq>16.46</cq>
</data>
</react>
<react id='B5'>
<sample id='1889'/>
<data>
<tar id='TUCR75'/>
<cq>17.93</cq>
</data>
</react>
<react id='B6'>
<sample id='1889'/>
<data>
<tar id='TUCR75'/>
<cq>18.19</cq>
</data>
</react>
<react id='C5'>
<sample id='1905'/>
<data>
<tar id='TUCR75'/>
<cq>18.78</cq>
</data>
</react>
<react id='C6'>
<sample id='1905'/>
<data>
<tar id='TUCR75'/>
<cq>18.92</cq>
</data>
</react>
<react id='C3'>
<sample id='1965'/>
<data>
<tar id='TUCR75'/>
<cq>16.72</cq>
</data>
</react>
<react id='C4'>
<sample id='1965'/>
<data>
<tar id='TUCR75'/>
<cq>16.78</cq>
</data>
</react>
<react id='D3'>
<sample id='1995'/>
<data>
<tar id='TUCR75'/>
<cq>15.31</cq>
</data>
</react>
<react id='D4'>
<sample id='1995'/>
<data>
<tar id='TUCR75'/>
<cq>15.39</cq>
</data>
</react>
<react id='D5'>
<sample id='2056'/>
<data>
<tar id='TUCR75'/>
<cq>16.48</cq>
</data>
</react>
<react id='D6'>
<sample id='2056'/>
<data>
<tar id='TUCR75'/>
<cq>16.72</cq>
</data>
</react>
<react id='H1'>
<sample id='2100'/>
<data>
<tar id='TUCR75'/>
<cq>17.81</cq>
</data>
</react>
<react id='H2'>
<sample id='2100'/>
<data>
<tar id='TUCR75'/>
<cq>18.09</cq>
</data>
</react>
<react id='E5'>
<sample id='2140'/>
<data>
<tar id='TUCR75'/>
<cq>19.76</cq>
</data>
</react>
<react id='E6'>
<sample id='2140'/>
<data>
<tar id='TUCR75'/>
<cq>19.84</cq>
</data>
</react>
<react id='F5'>
<sample id='2362'/>
<data>
<tar id='TUCR75'/>
<cq>16.47</cq>
</data>
</react>
<react id='F6'>
<sample id='2362'/>
<data>
<tar id='TUCR75'/>
<cq>16.53</cq>
</data>
</react>
<react id='G5'>
<sample id='2425'/>
<data>
<tar id='TUCR75'/>
<cq>16.95</cq>
</data>
</react>
<react id='G6'>
<sample id='2425'/>
<data>
<tar id='TUCR75'/>
<cq>16.97</cq>
</data>
</react>
<react id='E9'>
<sample id='789'/>
<data>
<tar id='TUCR76'/>
<cq>23.53</cq>
</data>
</react>
<react id='E10'>
<sample id='789'/>
<data>
<tar id='TUCR76'/>
<cq>23.79</cq>
</data>
</react>
<react id='B7'>
<sample id='806'/>
<data>
<tar id='TUCR76'/>
<cq>24.45</cq>
</data>
</react>
<react id='B8'>
<sample id='806'/>
<data>
<tar id='TUCR76'/>
<cq>24.63</cq>
</data>
</react>
<react id='E7'>
<sample id='1276'/>
<data>
<tar id='TUCR76'/>
<cq>23.78</cq>
</data>
</react>
<react id='E8'>
<sample id='1276'/>
<data>
<tar id='TUCR76'/>
<cq>23.98</cq>
</data>
</react>
<react id='F9'>
<sample id='1445'/>
<data>
<tar id='TUCR76'/>
<cq>24.87</cq>
</data>
</react>
<react id='F10'>
<sample id='1445'/>
<data>
<tar id='TUCR76'/>
<cq>25.05</cq>
</data>
</react>
<react id='G9'>
<sample id='1558'/>
<data>
<tar id='TUCR76'/>
<cq>22.29</cq>
</data>
</react>
<react id='G10'>
<sample id='1558'/>
<data>
<tar id='TUCR76'/>
<cq>22.43</cq>
</data>
</react>
<react id='G7'>
<sample id='1560'/>
<data>
<tar id='TUCR76'/>
<cq>23.28</cq>
</data>
</react>
<react id='G8'>
<sample id='1560'/>
<data>
<tar id='TUCR76'/>
<cq>23.48</cq>
</data>
</react>
<react id='H9'>
<sample id='1641'/>
<data>
<tar id='TUCR76'/>
<cq>24.62</cq>
</data>
</react>
<react id='H10'>
<sample id='1641'/>
<data>
<tar id='TUCR76'/>
<cq>26.12</cq>
</data>
</react>
<react id='H11'>
<sample id='1684'/>
<data>
<tar id='TUCR76'/>
<cq>24.52</cq>
</data>
</react>
<react id='H12'>
<sample id='1684'/>
<data>
<tar id='TUCR76'/>
<cq>24.60</cq>
</data>
</react>
<react id='A9'>
<sample id='1699'/>
<data>
<tar id='TUCR76'/>
<cq>26.51</cq>
</data>
</react>
<react id='A10'>
<sample id='1699'/>
<data>
<tar id='TUCR76'/>
<cq>26.85</cq>
</data>
</react>
<react id='A11'>
<sample id='1864'/>
<data>
<tar id='TUCR76'/>
<cq>22.51</cq>
</data>
</react>
<react id='A12'>
<sample id='1864'/>
<data>
<tar id='TUCR76'/>
<cq>22.61</cq>
</data>
</react>
<react id='B9'>
<sample id='1869'/>
<data>
<tar id='TUCR76'/>
<cq>24.69</cq>
</data>
</react>
<react id='B10'>
<sample id='1869'/>
<data>
<tar id='TUCR76'/>
<cq>24.75</cq>
</data>
</react>
<react id='B11'>
<sample id='1889'/>
<data>
<tar id='TUCR76'/>
<cq>27.50</cq>
</data>
</react>
<react id='B12'>
<sample id='1889'/>
<data>
<tar id='TUCR76'/>
<cq>27.78</cq>
</data>
</react>
<react id='C11'>
<sample id='1905'/>
<data>
<tar id='TUCR76'/>
<cq>25.67</cq>
</data>
</react>
<react id='C12'>
<sample id='1905'/>
<data>
<tar id='TUCR76'/>
<cq>25.73</cq>
</data>
</react>
<react id='C9'>
<sample id='1965'/>
<data>
<tar id='TUCR76'/>
<cq>24.91</cq>
</data>
</react>
<react id='C10'>
<sample id='1965'/>
<data>
<tar id='TUCR76'/>
<cq>24.99</cq>
</data>
</react>
<react id='D9'>
<sample id='1995'/>
<data>
<tar id='TUCR76'/>
<cq>25.26</cq>
</data>
</react>
<react id='D10'>
<sample id='1995'/>
<data>
<tar id='TUCR76'/>
<cq>25.44</cq>
</data>
</react>
<react id='D11'>
<sample id='2056'/>
<data>
<tar id='TUCR76'/>
<cq>25.30</cq>
</data>
</react>
<react id='D12'>
<sample id='2056'/>
<data>
<tar id='TUCR76'/>
<cq>25.36</cq>
</data>
</react>
<react id='H7'>
<sample id='2100'/>
<data>
<tar id='TUCR76'/>
<cq>27.14</cq>
</data>
</react>
<react id='H8'>
<sample id='2100'/>
<data>
<tar id='TUCR76'/>
<cq>27.42</cq>
</data>
</react>
<react id='E11'>
<sample id='2140'/>
<data>
<tar id='TUCR76'/>
<cq>27.73</cq>
</data>
</react>
<react id='E12'>
<sample id='2140'/>
<data>
<tar id='TUCR76'/>
<cq>27.81</cq>
</data>
</react>
<react id='F11'>
<sample id='2362'/>
<data>
<tar id='TUCR76'/>
<cq>24.38</cq>
</data>
</react>
<react id='F12'>
<sample id='2362'/>
<data>
<tar id='TUCR76'/>
<cq>24.58</cq>
</data>
</react>
<react id='G11'>
<sample id='2425'/>
<data>
<tar id='TUCR76'/>
<cq>25.28</cq>
</data>
</react>
<react id='G12'>
<sample id='2425'/>
<data>
<tar id='TUCR76'/>
<cq>25.52</cq>
</data>
</react>
</run>
<run id='run039'>
<instrument>RealPlex4 system (Eppendorf, Hamburg, Germany</instrument>
<dataCollectionSoftware>
<name>RealPlex</name>
<version>2.0</version>
</dataCollectionSoftware>
<backgroundDeterminationMethod>Noiseband</backgroundDeterminationMethod>
<cqDetectionMethod>automated threshold and baseline settings</cqDetectionMethod>
<pcrFormat>free format</pcrFormat>
<react id='E3'>
<sample id='789'/>
<data>
<tar id='TUCR77'/>
<cq>21.74</cq>
</data>
</react>
<react id='E4'>
<sample id='789'/>
<data>
<tar id='TUCR77'/>
<cq>21.86</cq>
</data>
</react>
<react id='B1'>
<sample id='806'/>
<data>
<tar id='TUCR77'/>
<cq>22.56</cq>
</data>
</react>
<react id='B2'>
<sample id='806'/>
<data>
<tar id='TUCR77'/>
<cq>22.56</cq>
</data>
</react>
<react id='E1'>
<sample id='1276'/>
<data>
<tar id='TUCR77'/>
<cq>21.87</cq>
</data>
</react>
<react id='E2'>
<sample id='1276'/>
<data>
<tar id='TUCR77'/>
<cq>22.01</cq>
</data>
</react>
<react id='F3'>
<sample id='1445'/>
<data>
<tar id='TUCR77'/>
<cq>21.55</cq>
</data>
</react>
<react id='F4'>
<sample id='1445'/>
<data>
<tar id='TUCR77'/>
<cq>21.83</cq>
</data>
</react>
<react id='G3'>
<sample id='1558'/>
<data>
<tar id='TUCR77'/>
<cq>20.04</cq>
</data>
</react>
<react id='G4'>
<sample id='1558'/>
<data>
<tar id='TUCR77'/>
<cq>20.30</cq>
</data>
</react>
<react id='G1'>
<sample id='1560'/>
<data>
<tar id='TUCR77'/>
<cq>20.42</cq>
</data>
</react>
<react id='G2'>
<sample id='1560'/>
<data>
<tar id='TUCR77'/>
<cq>20.66</cq>
</data>
</react>
<react id='H3'>
<sample id='1641'/>
<data>
<tar id='TUCR77'/>
<cq>23.23</cq>
</data>
</react>
<react id='H4'>
<sample id='1641'/>
<data>
<tar id='TUCR77'/>
<cq>23.53</cq>
</data>
</react>
<react id='H5'>
<sample id='1684'/>
<data>
<tar id='TUCR77'/>
<cq>22.72</cq>
</data>
</react>
<react id='H6'>
<sample id='1684'/>
<data>
<tar id='TUCR77'/>
<cq>22.76</cq>
</data>
</react>
<react id='A3'>
<sample id='1699'/>
<data>
<tar id='TUCR77'/>
<cq>24.11</cq>
</data>
</react>
<react id='A4'>
<sample id='1699'/>
<data>
<tar id='TUCR77'/>
<cq>24.19</cq>
</data>
</react>
<react id='A5'>
<sample id='1864'/>
<data>
<tar id='TUCR77'/>
<cq>19.93</cq>
</data>
</react>
<react id='A6'>
<sample id='1864'/>
<data>
<tar id='TUCR77'/>
<cq>20.13</cq>
</data>
</react>
<react id='B3'>
<sample id='1869'/>
<data>
<tar id='TUCR77'/>
<cq>22.10</cq>
</data>
</react>
<react id='B4'>
<sample id='1869'/>
<data>
<tar id='TUCR77'/>
<cq>22.14</cq>
</data>
</react>
<react id='B5'>
<sample id='1889'/>
<data>
<tar id='TUCR77'/>
<cq>22.82</cq>
</data>
</react>
<react id='B6'>
<sample id='1889'/>
<data>
<tar id='TUCR77'/>
<cq>22.88</cq>
</data>
</react>
<react id='C5'>
<sample id='1905'/>
<data>
<tar id='TUCR77'/>
<cq>22.87</cq>
</data>
</react>
<react id='C6'>
<sample id='1905'/>
<data>
<tar id='TUCR77'/>
<cq>22.93</cq>
</data>
</react>
<react id='C3'>
<sample id='1965'/>
<data>
<tar id='TUCR77'/>
<cq>22.05</cq>
</data>
</react>
<react id='C4'>
<sample id='1965'/>
<data>
<tar id='TUCR77'/>
<cq>22.07</cq>
</data>
</react>
<react id='D3'>
<sample id='1995'/>
<data>
<tar id='TUCR77'/>
<cq>21.78</cq>
</data>
</react>
<react id='D4'>
<sample id='1995'/>
<data>
<tar id='TUCR77'/>
<cq>21.78</cq>
</data>
</react>
<react id='D5'>
<sample id='2056'/>
<data>
<tar id='TUCR77'/>
<cq>22.06</cq>
</data>
</react>
<react id='D6'>
<sample id='2056'/>
<data>
<tar id='TUCR77'/>
<cq>22.20</cq>
</data>
</react>
<react id='H1'>
<sample id='2100'/>
<data>
<tar id='TUCR77'/>
<cq>24.62</cq>
</data>
</react>
<react id='H2'>
<sample id='2100'/>
<data>
<tar id='TUCR77'/>
<cq>24.64</cq>
</data>
</react>
<react id='E5'>
<sample id='2140'/>
<data>
<tar id='TUCR77'/>
<cq>24.81</cq>
</data>
</react>
<react id='E6'>
<sample id='2140'/>
<data>
<tar id='TUCR77'/>
<cq>24.93</cq>
</data>
</react>
<react id='F5'>
<sample id='2362'/>
<data>
<tar id='TUCR77'/>
<cq>22.43</cq>
</data>
</react>
<react id='F6'>
<sample id='2362'/>
<data>
<tar id='TUCR77'/>
<cq>22.45</cq>
</data>
</react>
<react id='G5'>
<sample id='2425'/>
<data>
<tar id='TUCR77'/>
<cq>22.45</cq>
</data>
</react>
<react id='G6'>
<sample id='2425'/>
<data>
<tar id='TUCR77'/>
<cq>22.51</cq>
</data>
</react>
<react id='E9'>
<sample id='789'/>
<data>
<tar id='TUCR78'/>
<cq>21.77</cq>
</data>
</react>
<react id='E10'>
<sample id='789'/>
<data>
<tar id='TUCR78'/>
<cq>21.77</cq>
</data>
</react>
<react id='B7'>
<sample id='806'/>
<data>
<tar id='TUCR78'/>
<cq>21.86</cq>
</data>
</react>
<react id='B8'>
<sample id='806'/>
<data>
<tar id='TUCR78'/>
<cq>21.88</cq>
</data>
</react>
<react id='E7'>
<sample id='1276'/>
<data>
<tar id='TUCR78'/>
<cq>21.63</cq>
</data>
</react>
<react id='E8'>
<sample id='1276'/>
<data>
<tar id='TUCR78'/>
<cq>21.83</cq>
</data>
</react>
<react id='F9'>
<sample id='1445'/>
<data>
<tar id='TUCR78'/>
<cq>21.35</cq>
</data>
</react>
<react id='F10'>
<sample id='1445'/>
<data>
<tar id='TUCR78'/>
<cq>21.51</cq>
</data>
</react>
<react id='G9'>
<sample id='1558'/>
<data>
<tar id='TUCR78'/>
<cq>19.47</cq>
</data>
</react>
<react id='G10'>
<sample id='1558'/>
<data>
<tar id='TUCR78'/>
<cq>19.51</cq>
</data>
</react>
<react id='G7'>
<sample id='1560'/>
<data>
<tar id='TUCR78'/>
<cq>20.60</cq>
</data>
</react>
<react id='G8'>
<sample id='1560'/>
<data>
<tar id='TUCR78'/>
<cq>20.66</cq>
</data>
</react>
<react id='H9'>
<sample id='1641'/>
<data>
<tar id='TUCR78'/>
<cq>24.44</cq>
</data>
</react>
<react id='H10'>
<sample id='1641'/>
<data>
<tar id='TUCR78'/>
<cq>24.54</cq>
</data>
</react>
<react id='H11'>
<sample id='1684'/>
<data>
<tar id='TUCR78'/>
<cq>22.93</cq>
</data>
</react>
<react id='H12'>
<sample id='1684'/>
<data>
<tar id='TUCR78'/>
<cq>23.05</cq>
</data>
</react>
<react id='A9'>
<sample id='1699'/>
<data>
<tar id='TUCR78'/>
<cq>24.96</cq>
</data>
</react>
<react id='A10'>
<sample id='1699'/>
<data>
<tar id='TUCR78'/>
<cq>25.04</cq>
</data>
</react>
<react id='A11'>
<sample id='1864'/>
<data>
<tar id='TUCR78'/>
<cq>19.14</cq>
</data>
</react>
<react id='A12'>
<sample id='1864'/>
<data>
<tar id='TUCR78'/>
<cq>19.20</cq>
</data>
</react>
<react id='B9'>
<sample id='1869'/>
<data>
<tar id='TUCR78'/>
<cq>21.58</cq>
</data>
</react>
<react id='B10'>
<sample id='1869'/>
<data>
<tar id='TUCR78'/>
<cq>21.68</cq>
</data>
</react>
<react id='B11'>
<sample id='1889'/>
<data>
<tar id='TUCR78'/>
<cq>23.51</cq>
</data>
</react>
<react id='B12'>
<sample id='1889'/>
<data>
<tar id='TUCR78'/>
<cq>23.53</cq>
</data>
</react>
<react id='C11'>
<sample id='1905'/>
<data>
<tar id='TUCR78'/>
<cq>23.38</cq>
</data>
</react>
<react id='C12'>
<sample id='1905'/>
<data>
<tar id='TUCR78'/>
<cq>23.64</cq>
</data>
</react>
<react id='C9'>
<sample id='1965'/>
<data>
<tar id='TUCR78'/>
<cq>22.41</cq>
</data>
</react>
<react id='C10'>
<sample id='1965'/>
<data>
<tar id='TUCR78'/>
<cq>22.45</cq>
</data>
</react>
<react id='D9'>
<sample id='1995'/>
<data>
<tar id='TUCR78'/>
<cq>22.47</cq>
</data>
</react>
<react id='D10'>
<sample id='1995'/>
<data>
<tar id='TUCR78'/>
<cq>22.67</cq>
</data>
</react>
<react id='D11'>
<sample id='2056'/>
<data>
<tar id='TUCR78'/>
<cq>22.47</cq>
</data>
</react>
<react id='D12'>
<sample id='2056'/>
<data>
<tar id='TUCR78'/>
<cq>23.03</cq>
</data>
</react>
<react id='H7'>
<sample id='2100'/>
<data>
<tar id='TUCR78'/>
<cq>24.76</cq>
</data>
</react>
<react id='H8'>
<sample id='2100'/>
<data>
<tar id='TUCR78'/>
<cq>24.86</cq>
</data>
</react>
<react id='E11'>
<sample id='2140'/>
<data>
<tar id='TUCR78'/>
<cq>23.72</cq>
</data>
</react>
<react id='E12'>
<sample id='2140'/>
<data>
<tar id='TUCR78'/>
<cq>23.72</cq>
</data>
</react>
<react id='F11'>
<sample id='2362'/>
<data>
<tar id='TUCR78'/>
<cq>21.37</cq>
</data>
</react>
<react id='F12'>
<sample id='2362'/>
<data>
<tar id='TUCR78'/>
<cq>21.75</cq>
</data>
</react>
<react id='G11'>
<sample id='2425'/>
<data>
<tar id='TUCR78'/>
<cq>22.00</cq>
</data>
</react>
<react id='G12'>
<sample id='2425'/>
<data>
<tar id='TUCR78'/>
<cq>22.22</cq>
</data>
</react>
</run>
<run id='run040'>
<instrument>RealPlex4 system (Eppendorf, Hamburg, Germany</instrument>
<dataCollectionSoftware>
<name>RealPlex</name>
<version>2.0</version>
</dataCollectionSoftware>
<backgroundDeterminationMethod>Noiseband</backgroundDeterminationMethod>
<cqDetectionMethod>automated threshold and baseline settings</cqDetectionMethod>
<pcrFormat>free format</pcrFormat>
<react id='E3'>
<sample id='789'/>
<data>
<tar id='TUCR79'/>
<cq>27.06</cq>
</data>
</react>
<react id='E4'>
<sample id='789'/>
<data>
<tar id='TUCR79'/>
<cq>27.20</cq>
</data>
</react>
<react id='B1'>
<sample id='806'/>
<data>
<tar id='TUCR79'/>
<cq>27.29</cq>
</data>
</react>
<react id='B2'>
<sample id='806'/>
<data>
<tar id='TUCR79'/>
<cq>27.57</cq>
</data>
</react>
<react id='E1'>
<sample id='1276'/>
<data>
<tar id='TUCR79'/>
<cq>26.89</cq>
</data>
</react>
<react id='E2'>
<sample id='1276'/>
<data>
<tar id='TUCR79'/>
<cq>26.99</cq>
</data>
</react>
<react id='F3'>
<sample id='1445'/>
<data>
<tar id='TUCR79'/>
<cq>26.79</cq>
</data>
</react>
<react id='F4'>
<sample id='1445'/>
<data>
<tar id='TUCR79'/>
<cq>27.27</cq>
</data>
</react>
<react id='G3'>
<sample id='1558'/>
<data>
<tar id='TUCR79'/>
<cq>24.64</cq>
</data>
</react>
<react id='G4'>
<sample id='1558'/>
<data>
<tar id='TUCR79'/>
<cq>24.68</cq>
</data>
</react>
<react id='G1'>
<sample id='1560'/>
<data>
<tar id='TUCR79'/>
<cq>25.93</cq>
</data>
</react>
<react id='G2'>
<sample id='1560'/>
<data>
<tar id='TUCR79'/>
<cq>26.25</cq>
</data>
</react>
<react id='H3'>
<sample id='1641'/>
<data>
<tar id='TUCR79'/>
<cq>29.96</cq>
</data>
</react>
<react id='H4'>
<sample id='1641'/>
<data>
<tar id='TUCR79'/>
<cq>30.50</cq>
</data>
</react>
<react id='H5'>
<sample id='1684'/>
<data>
<tar id='TUCR79'/>
<cq>27.78</cq>
</data>
</react>
<react id='H6'>
<sample id='1684'/>
<data>
<tar id='TUCR79'/>
<cq>28.28</cq>
</data>
</react>
<react id='A3'>
<sample id='1699'/>
<data>
<tar id='TUCR79'/>
<cq>32.14</cq>
</data>
</react>
<react id='A4'>
<sample id='1699'/>
<data>
<tar id='TUCR79'/>
<cq>33.20</cq>
</data>
</react>
<react id='A5'>
<sample id='1864'/>
<data>
<tar id='TUCR79'/>
<cq>24.40</cq>
</data>
</react>
<react id='A6'>
<sample id='1864'/>
<data>
<tar id='TUCR79'/>
<cq>24.52</cq>
</data>
</react>
<react id='B3'>
<sample id='1869'/>
<data>
<tar id='TUCR79'/>
<cq>27.64</cq>
</data>
</react>
<react id='B4'>
<sample id='1869'/>
<data>
<tar id='TUCR79'/>
<cq>28.02</cq>
</data>
</react>
<react id='B5'>
<sample id='1889'/>
<data>
<tar id='TUCR79'/>
<cq>29.40</cq>
</data>
</react>
<react id='B6'>
<sample id='1889'/>
<data>
<tar id='TUCR79'/>
<cq>29.82</cq>
</data>
</react>
<react id='C5'>
<sample id='1905'/>
<data>
<tar id='TUCR79'/>
<cq>29.16</cq>
</data>
</react>
<react id='C6'>
<sample id='1905'/>
<data>
<tar id='TUCR79'/>
<cq>29.30</cq>
</data>
</react>
<react id='C3'>
<sample id='1965'/>
<data>
<tar id='TUCR79'/>
<cq>27.66</cq>
</data>
</react>
<react id='C4'>
<sample id='1965'/>
<data>
<tar id='TUCR79'/>
<cq>27.66</cq>
</data>
</react>
<react id='D3'>
<sample id='1995'/>
<data>
<tar id='TUCR79'/>
<cq>26.39</cq>
</data>
</react>
<react id='D4'>
<sample id='1995'/>
<data>
<tar id='TUCR79'/>
<cq>26.97</cq>
</data>
</react>
<react id='D5'>
<sample id='2056'/>
<data>
<tar id='TUCR79'/>
<cq>27.56</cq>
</data>
</react>
<react id='D6'>
<sample id='2056'/>
<data>
<tar id='TUCR79'/>
<cq>27.84</cq>
</data>
</react>
<react id='H1'>
<sample id='2100'/>
<data>
<tar id='TUCR79'/>
<cq>29.19</cq>
</data>
</react>
<react id='H2'>
<sample id='2100'/>
<data>
<tar id='TUCR79'/>
<cq>29.31</cq>
</data>
</react>
<react id='E5'>
<sample id='2140'/>
<data>
<tar id='TUCR79'/>
<cq>29.22</cq>
</data>
</react>
<react id='E6'>
<sample id='2140'/>
<data>
<tar id='TUCR79'/>
<cq>29.98</cq>
</data>
</react>
<react id='F5'>
<sample id='2362'/>
<data>
<tar id='TUCR79'/>
<cq>27.28</cq>
</data>
</react>
<react id='F6'>
<sample id='2362'/>
<data>
<tar id='TUCR79'/>
<cq>27.44</cq>
</data>
</react>
<react id='G5'>
<sample id='2425'/>
<data>
<tar id='TUCR79'/>
<cq>28.47</cq>
</data>
</react>
<react id='G6'>
<sample id='2425'/>
<data>
<tar id='TUCR79'/>
<cq>28.73</cq>
</data>
</react>
<react id='E9'>
<sample id='789'/>
<data>
<tar id='TUCR80'/>
<cq>24.94</cq>
</data>
</react>
<react id='E10'>
<sample id='789'/>
<data>
<tar id='TUCR80'/>
<cq>24.98</cq>
</data>
</react>
<react id='B7'>
<sample id='806'/>
<data>
<tar id='TUCR80'/>
<cq>26.61</cq>
</data>
</react>
<react id='B8'>
<sample id='806'/>
<data>
<tar id='TUCR80'/>
<cq>26.75</cq>
</data>
</react>
<react id='E7'>
<sample id='1276'/>
<data>
<tar id='TUCR80'/>
<cq>25.15</cq>
</data>
</react>
<react id='E8'>
<sample id='1276'/>
<data>
<tar id='TUCR80'/>
<cq>25.23</cq>
</data>
</react>
<react id='F9'>
<sample id='1445'/>
<data>
<tar id='TUCR80'/>
<cq>24.62</cq>
</data>
</react>
<react id='F10'>
<sample id='1445'/>
<data>
<tar id='TUCR80'/>
<cq>24.74</cq>
</data>
</react>
<react id='G9'>
<sample id='1558'/>
<data>
<tar id='TUCR80'/>
<cq>23.42</cq>
</data>
</react>
<react id='G10'>
<sample id='1558'/>
<data>
<tar id='TUCR80'/>
<cq>23.60</cq>
</data>
</react>
<react id='G7'>
<sample id='1560'/>
<data>
<tar id='TUCR80'/>
<cq>23.31</cq>
</data>
</react>
<react id='G8'>
<sample id='1560'/>
<data>
<tar id='TUCR80'/>
<cq>23.51</cq>
</data>
</react>
<react id='H9'>
<sample id='1641'/>
<data>
<tar id='TUCR80'/>
<cq>26.97</cq>
</data>
</react>
<react id='H10'>
<sample id='1641'/>
<data>
<tar id='TUCR80'/>
<cq>27.03</cq>
</data>
</react>
<react id='H11'>
<sample id='1684'/>
<data>
<tar id='TUCR80'/>
<cq>25.85</cq>
</data>
</react>
<react id='H12'>
<sample id='1684'/>
<data>
<tar id='TUCR80'/>
<cq>25.93</cq>
</data>
</react>
<react id='A9'>
<sample id='1699'/>
<data>
<tar id='TUCR80'/>
<cq>31.37</cq>
</data>
</react>
<react id='A10'>
<sample id='1699'/>
<data>
<tar id='TUCR80'/>
<cq>33.33</cq>
</data>
</react>
<react id='A11'>
<sample id='1864'/>
<data>
<tar id='TUCR80'/>
<cq>22.60</cq>
</data>
</react>
<react id='A12'>
<sample id='1864'/>
<data>
<tar id='TUCR80'/>
<cq>22.74</cq>
</data>
</react>
<react id='B9'>
<sample id='1869'/>
<data>
<tar id='TUCR80'/>
<cq>25.73</cq>
</data>
</react>
<react id='B10'>
<sample id='1869'/>
<data>
<tar id='TUCR80'/>
<cq>25.85</cq>
</data>
</react>
<react id='B11'>
<sample id='1889'/>
<data>
<tar id='TUCR80'/>
<cq>26.70</cq>
</data>
</react>
<react id='B12'>
<sample id='1889'/>
<data>
<tar id='TUCR80'/>
<cq>27.08</cq>
</data>
</react>
<react id='C11'>
<sample id='1905'/>
<data>
<tar id='TUCR80'/>
<cq>27.96</cq>
</data>
</react>
<react id='C12'>
<sample id='1905'/>
<data>
<tar id='TUCR80'/>
<cq>27.98</cq>
</data>
</react>
<react id='C9'>
<sample id='1965'/>
<data>
<tar id='TUCR80'/>
<cq>25.26</cq>
</data>
</react>
<react id='C10'>
<sample id='1965'/>
<data>
<tar id='TUCR80'/>
<cq>25.34</cq>
</data>
</react>
<react id='D9'>
<sample id='1995'/>
<data>
<tar id='TUCR80'/>
<cq>26.02</cq>
</data>
</react>
<react id='D10'>
<sample id='1995'/>
<data>
<tar id='TUCR80'/>
<cq>26.18</cq>
</data>
</react>
<react id='D11'>
<sample id='2056'/>
<data>
<tar id='TUCR80'/>
<cq>25.31</cq>
</data>
</react>
<react id='D12'>
<sample id='2056'/>
<data>
<tar id='TUCR80'/>
<cq>25.61</cq>
</data>
</react>
<react id='H7'>
<sample id='2100'/>
<data>
<tar id='TUCR80'/>
<cq>27.29</cq>
</data>
</react>
<react id='H8'>
<sample id='2100'/>
<data>
<tar id='TUCR80'/>
<cq>27.51</cq>
</data>
</react>
<react id='E11'>
<sample id='2140'/>
<data>
<tar id='TUCR80'/>
<cq>29.46</cq>
</data>
</react>
<react id='E12'>
<sample id='2140'/>
<data>
<tar id='TUCR80'/>
<cq>29.46</cq>
</data>
</react>
<react id='F11'>
<sample id='2362'/>
<data>
<tar id='TUCR80'/>
<cq>24.69</cq>
</data>
</react>
<react id='F12'>
<sample id='2362'/>
<data>
<tar id='TUCR80'/>
<cq>25.15</cq>
</data>
</react>
<react id='G11'>
<sample id='2425'/>
<data>
<tar id='TUCR80'/>
<cq>24.66</cq>
</data>
</react>
<react id='G12'>
<sample id='2425'/>
<data>
<tar id='TUCR80'/>
<cq>24.80</cq>
</data>
</react>
</run>
<run id='run041'>
<instrument>RealPlex4 system (Eppendorf, Hamburg, Germany</instrument>
<dataCollectionSoftware>
<name>RealPlex</name>
<version>2.0</version>
</dataCollectionSoftware>
<backgroundDeterminationMethod>Noiseband</backgroundDeterminationMethod>
<cqDetectionMethod>automated threshold and baseline settings</cqDetectionMethod>
<pcrFormat>free format</pcrFormat>
<react id='E3'>
<sample id='789'/>
<data>
<tar id='TUCR81'/>
<cq>30.56</cq>
</data>
</react>
<react id='E4'>
<sample id='789'/>
<data>
<tar id='TUCR81'/>
<cq>31.50</cq>
</data>
</react>
<react id='B1'>
<sample id='806'/>
<data>
<tar id='TUCR81'/>
<cq>31.41</cq>
</data>
</react>
<react id='B2'>
<sample id='806'/>
<data>
<tar id='TUCR81'/>
<cq>31.67</cq>
</data>
</react>
<react id='E1'>
<sample id='1276'/>
<data>
<tar id='TUCR81'/>
<cq>30.12</cq>
</data>
</react>
<react id='E2'>
<sample id='1276'/>
<data>
<tar id='TUCR81'/>
<cq>30.20</cq>
</data>
</react>
<react id='F3'>
<sample id='1445'/>
<data>
<tar id='TUCR81'/>
<cq>30.72</cq>
</data>
</react>
<react id='F4'>
<sample id='1445'/>
<data>
<tar id='TUCR81'/>
<cq>31.26</cq>
</data>
</react>
<react id='G3'>
<sample id='1558'/>
<data>
<tar id='TUCR81'/>
<cq>29.87</cq>
</data>
</react>
<react id='G4'>
<sample id='1558'/>
<data>
<tar id='TUCR81'/>
<cq>30.31</cq>
</data>
</react>
<react id='G1'>
<sample id='1560'/>
<data>
<tar id='TUCR81'/>
<cq>30.43</cq>
</data>
</react>
<react id='G2'>
<sample id='1560'/>
<data>
<tar id='TUCR81'/>
<cq>30.95</cq>
</data>
</react>
<react id='H3'>
<sample id='1641'/>
<data>
<tar id='TUCR81'/>
<cq>30.51</cq>
</data>
</react>
<react id='H4'>
<sample id='1641'/>
<data>
<tar id='TUCR81'/>
<cq>31.07</cq>
</data>
</react>
<react id='H5'>
<sample id='1684'/>
<data>
<tar id='TUCR81'/>
<cq>30.51</cq>
</data>
</react>
<react id='H6'>
<sample id='1684'/>
<data>
<tar id='TUCR81'/>
<cq>31.15</cq>
</data>
</react>
<react id='A3'>
<sample id='1699'/>
<data>
<tar id='TUCR81'/>
<cq>30.01</cq>
</data>
</react>
<react id='A4'>
<sample id='1699'/>
<data>
<tar id='TUCR81'/>
<cq>31.41</cq>
</data>
</react>
<react id='A5'>
<sample id='1864'/>
<data>
<tar id='TUCR81'/>
<cq>30.52</cq>
</data>
</react>
<react id='A6'>
<sample id='1864'/>
<data>
<tar id='TUCR81'/>
<cq>31.22</cq>
</data>
</react>
<react id='B3'>
<sample id='1869'/>
<data>
<tar id='TUCR81'/>
<cq>30.45</cq>
</data>
</react>
<react id='B4'>
<sample id='1869'/>
<data>
<tar id='TUCR81'/>
<cq>31.05</cq>
</data>
</react>
<react id='B5'>
<sample id='1889'/>
<data>
<tar id='TUCR81'/>
<cq>30.46</cq>
</data>
</react>
<react id='B6'>
<sample id='1889'/>
<data>
<tar id='TUCR81'/>
<cq>30.72</cq>
</data>
</react>
<react id='C5'>
<sample id='1905'/>
<data>
<tar id='TUCR81'/>
<cq>30.17</cq>
</data>
</react>
<react id='C6'>
<sample id='1905'/>
<data>
<tar id='TUCR81'/>
<cq>30.81</cq>
</data>
</react>
<react id='C3'>
<sample id='1965'/>
<data>
<tar id='TUCR81'/>
<cq>30.36</cq>
</data>
</react>
<react id='C4'>
<sample id='1965'/>
<data>
<tar id='TUCR81'/>
<cq>30.66</cq>
</data>
</react>
<react id='D3'>
<sample id='1995'/>
<data>
<tar id='TUCR81'/>
<cq>31.01</cq>
</data>
</react>
<react id='D4'>
<sample id='1995'/>
<data>
<tar id='TUCR81'/>
<cq>31.01</cq>
</data>
</react>
<react id='D5'>
<sample id='2056'/>
<data>
<tar id='TUCR81'/>
<cq>29.76</cq>
</data>
</react>
<react id='D6'>
<sample id='2056'/>
<data>
<tar id='TUCR81'/>
<cq>30.84</cq>
</data>
</react>
<react id='H1'>
<sample id='2100'/>
<data>
<tar id='TUCR81'/>
<cq>30.17</cq>
</data>
</react>
<react id='H2'>
<sample id='2100'/>
<data>
<tar id='TUCR81'/>
<cq>30.53</cq>
</data>
</react>
<react id='E5'>
<sample id='2140'/>
<data>
<tar id='TUCR81'/>
<cq>29.78</cq>
</data>
</react>
<react id='E6'>
<sample id='2140'/>
<data>
<tar id='TUCR81'/>
<cq>30.48</cq>
</data>
</react>
<react id='F5'>
<sample id='2362'/>
<data>
<tar id='TUCR81'/>
<cq>30.63</cq>
</data>
</react>
<react id='F6'>
<sample id='2362'/>
<data>
<tar id='TUCR81'/>
<cq>31.45</cq>
</data>
</react>
<react id='G5'>
<sample id='2425'/>
<data>
<tar id='TUCR81'/>
<cq>29.56</cq>
</data>
</react>
<react id='G6'>
<sample id='2425'/>
<data>
<tar id='TUCR81'/>
<cq>29.68</cq>
</data>
</react>
<react id='E9'>
<sample id='789'/>
<data>
<tar id='TUCR82'/>
<cq>40</cq>
</data>
</react>
<react id='E10'>
<sample id='789'/>
<data>
<tar id='TUCR82'/>
<cq>40</cq>
</data>
</react>
<react id='B7'>
<sample id='806'/>
<data>
<tar id='TUCR82'/>
<cq>40</cq>
</data>
</react>
<react id='B8'>
<sample id='806'/>
<data>
<tar id='TUCR82'/>
<cq>40</cq>
</data>
</react>
<react id='E7'>
<sample id='1276'/>
<data>
<tar id='TUCR82'/>
<cq>40</cq>
</data>
</react>
<react id='E8'>
<sample id='1276'/>
<data>
<tar id='TUCR82'/>
<cq>40</cq>
</data>
</react>
<react id='F9'>
<sample id='1445'/>
<data>
<tar id='TUCR82'/>
<cq>40</cq>
</data>
</react>
<react id='F10'>
<sample id='1445'/>
<data>
<tar id='TUCR82'/>
<cq>40</cq>
</data>
</react>
<react id='G9'>
<sample id='1558'/>
<data>
<tar id='TUCR82'/>
<cq>40</cq>
</data>
</react>
<react id='G10'>
<sample id='1558'/>
<data>
<tar id='TUCR82'/>
<cq>40</cq>
</data>
</react>
<react id='G7'>
<sample id='1560'/>
<data>
<tar id='TUCR82'/>
<cq>40</cq>
</data>
</react>
<react id='G8'>
<sample id='1560'/>
<data>
<tar id='TUCR82'/>
<cq>40</cq>
</data>
</react>
<react id='H9'>
<sample id='1641'/>
<data>
<tar id='TUCR82'/>
<cq>40</cq>
</data>
</react>
<react id='H10'>
<sample id='1641'/>
<data>
<tar id='TUCR82'/>
<cq>40</cq>
</data>
</react>
<react id='H11'>
<sample id='1684'/>
<data>
<tar id='TUCR82'/>
<cq>40</cq>
</data>
</react>
<react id='H12'>
<sample id='1684'/>
<data>
<tar id='TUCR82'/>
<cq>40</cq>
</data>
</react>
<react id='A9'>
<sample id='1699'/>
<data>
<tar id='TUCR82'/>
<cq>40</cq>
</data>
</react>
<react id='A10'>
<sample id='1699'/>
<data>
<tar id='TUCR82'/>
<cq>40</cq>
</data>
</react>
<react id='A11'>
<sample id='1864'/>
<data>
<tar id='TUCR82'/>
<cq>40</cq>
</data>
</react>
<react id='A12'>
<sample id='1864'/>
<data>
<tar id='TUCR82'/>
<cq>40</cq>
</data>
</react>
<react id='B9'>
<sample id='1869'/>
<data>
<tar id='TUCR82'/>
<cq>40</cq>
</data>
</react>
<react id='B10'>
<sample id='1869'/>
<data>
<tar id='TUCR82'/>
<cq>40</cq>
</data>
</react>
<react id='B11'>
<sample id='1889'/>
<data>
<tar id='TUCR82'/>
<cq>40</cq>
</data>
</react>
<react id='B12'>
<sample id='1889'/>
<data>
<tar id='TUCR82'/>
<cq>40</cq>
</data>
</react>
<react id='C11'>
<sample id='1905'/>
<data>
<tar id='TUCR82'/>
<cq>40</cq>
</data>
</react>
<react id='C12'>
<sample id='1905'/>
<data>
<tar id='TUCR82'/>
<cq>40</cq>
</data>
</react>
<react id='C9'>
<sample id='1965'/>
<data>
<tar id='TUCR82'/>
<cq>40</cq>
</data>
</react>
<react id='C10'>
<sample id='1965'/>
<data>
<tar id='TUCR82'/>
<cq>40</cq>
</data>
</react>
<react id='D9'>
<sample id='1995'/>
<data>
<tar id='TUCR82'/>
<cq>40</cq>
</data>
</react>
<react id='D10'>
<sample id='1995'/>
<data>
<tar id='TUCR82'/>
<cq>40</cq>
</data>
</react>
<react id='D11'>
<sample id='2056'/>
<data>
<tar id='TUCR82'/>
<cq>40</cq>
</data>
</react>
<react id='D12'>
<sample id='2056'/>
<data>
<tar id='TUCR82'/>
<cq>40</cq>
</data>
</react>
<react id='H7'>
<sample id='2100'/>
<data>
<tar id='TUCR82'/>
<cq>40</cq>
</data>
</react>
<react id='H8'>
<sample id='2100'/>
<data>
<tar id='TUCR82'/>
<cq>40</cq>
</data>
</react>
<react id='E11'>
<sample id='2140'/>
<data>
<tar id='TUCR82'/>
<cq>40</cq>
</data>
</react>
<react id='E12'>
<sample id='2140'/>
<data>
<tar id='TUCR82'/>
<cq>40</cq>
</data>
</react>
<react id='F11'>
<sample id='2362'/>
<data>
<tar id='TUCR82'/>
<cq>40</cq>
</data>
</react>
<react id='F12'>
<sample id='2362'/>
<data>
<tar id='TUCR82'/>
<cq>40</cq>
</data>
</react>
<react id='G11'>
<sample id='2425'/>
<data>
<tar id='TUCR82'/>
<cq>40</cq>
</data>
</react>
<react id='G12'>
<sample id='2425'/>
<data>
<tar id='TUCR82'/>
<cq>40</cq>
</data>
</react>
</run>
<run id='run042'>
<instrument>RealPlex4 system (Eppendorf, Hamburg, Germany</instrument>
<dataCollectionSoftware>
<name>RealPlex</name>
<version>2.0</version>
</dataCollectionSoftware>
<backgroundDeterminationMethod>Noiseband</backgroundDeterminationMethod>
<cqDetectionMethod>automated threshold and baseline settings</cqDetectionMethod>
<pcrFormat>free format</pcrFormat>
<react id='E3'>
<sample id='789'/>
<data>
<tar id='TUCR83'/>
<cq>28.42</cq>
</data>
</react>
<react id='E4'>
<sample id='789'/>
<data>
<tar id='TUCR83'/>
<cq>28.82</cq>
</data>
</react>
<react id='B1'>
<sample id='806'/>
<data>
<tar id='TUCR83'/>
<cq>31.63</cq>
</data>
</react>
<react id='B2'>
<sample id='806'/>
<data>
<tar id='TUCR83'/>
<cq>32.11</cq>
</data>
</react>
<react id='E1'>
<sample id='1276'/>
<data>
<tar id='TUCR83'/>
<cq>26.49</cq>
</data>
</react>
<react id='E2'>
<sample id='1276'/>
<data>
<tar id='TUCR83'/>
<cq>26.57</cq>
</data>
</react>
<react id='F3'>
<sample id='1445'/>
<data>
<tar id='TUCR83'/>
<cq>29.85</cq>
</data>
</react>
<react id='F4'>
<sample id='1445'/>
<data>
<tar id='TUCR83'/>
<cq>30.67</cq>
</data>
</react>
<react id='G3'>
<sample id='1558'/>
<data>
<tar id='TUCR83'/>
<cq>28.39</cq>
</data>
</react>
<react id='G4'>
<sample id='1558'/>
<data>
<tar id='TUCR83'/>
<cq>28.51</cq>
</data>
</react>
<react id='G1'>
<sample id='1560'/>
<data>
<tar id='TUCR83'/>
<cq>40.00</cq>
</data>
</react>
<react id='G2'>
<sample id='1560'/>
<data>
<tar id='TUCR83'/>
<cq>40.00</cq>
</data>
</react>
<react id='H3'>
<sample id='1641'/>
<data>
<tar id='TUCR83'/>
<cq>27.79</cq>
</data>
</react>
<react id='H4'>
<sample id='1641'/>
<data>
<tar id='TUCR83'/>
<cq>27.99</cq>
</data>
</react>
<react id='H5'>
<sample id='1684'/>
<data>
<tar id='TUCR83'/>
<cq>28.84</cq>
</data>
</react>
<react id='H6'>
<sample id='1684'/>
<data>
<tar id='TUCR83'/>
<cq>29.86</cq>
</data>
</react>
<react id='A3'>
<sample id='1699'/>
<data>
<tar id='TUCR83'/>
<cq>30.66</cq>
</data>
</react>
<react id='A4'>
<sample id='1699'/>
<data>
<tar id='TUCR83'/>
<cq>31.30</cq>
</data>
</react>
<react id='A5'>
<sample id='1864'/>
<data>
<tar id='TUCR83'/>
<cq>29.85</cq>
</data>
</react>
<react id='A6'>
<sample id='1864'/>
<data>
<tar id='TUCR83'/>
<cq>30.41</cq>
</data>
</react>
<react id='B3'>
<sample id='1869'/>
<data>
<tar id='TUCR83'/>
<cq>32.51</cq>
</data>
</react>
<react id='B4'>
<sample id='1869'/>
<data>
<tar id='TUCR83'/>
<cq>33.45</cq>
</data>
</react>
<react id='B5'>
<sample id='1889'/>
<data>
<tar id='TUCR83'/>
<cq>28.31</cq>
</data>
</react>
<react id='B6'>
<sample id='1889'/>
<data>
<tar id='TUCR83'/>
<cq>28.55</cq>
</data>
</react>
<react id='C5'>
<sample id='1905'/>
<data>
<tar id='TUCR83'/>
<cq>25.47</cq>
</data>
</react>
<react id='C6'>
<sample id='1905'/>
<data>
<tar id='TUCR83'/>
<cq>25.61</cq>
</data>
</react>
<react id='C3'>
<sample id='1965'/>
<data>
<tar id='TUCR83'/>
<cq>27.47</cq>
</data>
</react>
<react id='C4'>
<sample id='1965'/>
<data>
<tar id='TUCR83'/>
<cq>27.55</cq>
</data>
</react>
<react id='D3'>
<sample id='1995'/>
<data>
<tar id='TUCR83'/>
<cq>26.21</cq>
</data>
</react>
<react id='D4'>
<sample id='1995'/>
<data>
<tar id='TUCR83'/>
<cq>26.53</cq>
</data>
</react>
<react id='D5'>
<sample id='2056'/>
<data>
<tar id='TUCR83'/>
<cq>40.00</cq>
</data>
</react>
<react id='D6'>
<sample id='2056'/>
<data>
<tar id='TUCR83'/>
<cq>40.00</cq>
</data>
</react>
<react id='H1'>
<sample id='2100'/>
<data>
<tar id='TUCR83'/>
<cq>26.17</cq>
</data>
</react>
<react id='H2'>
<sample id='2100'/>
<data>
<tar id='TUCR83'/>
<cq>26.23</cq>
</data>
</react>
<react id='E5'>
<sample id='2140'/>
<data>
<tar id='TUCR83'/>
<cq>25.03</cq>
</data>
</react>
<react id='E6'>
<sample id='2140'/>
<data>
<tar id='TUCR83'/>
<cq>25.75</cq>
</data>
</react>
<react id='F5'>
<sample id='2362'/>
<data>
<tar id='TUCR83'/>
<cq>29.89</cq>
</data>
</react>
<react id='F6'>
<sample id='2362'/>
<data>
<tar id='TUCR83'/>
<cq>31.19</cq>
</data>
</react>
<react id='G5'>
<sample id='2425'/>
<data>
<tar id='TUCR83'/>
<cq>32.86</cq>
</data>
</react>
<react id='G6'>
<sample id='2425'/>
<data>
<tar id='TUCR83'/>
<cq>34.66</cq>
</data>
</react>
<react id='E9'>
<sample id='789'/>
<data>
<tar id='TUCR84'/>
<cq>22.16</cq>
</data>
</react>
<react id='E10'>
<sample id='789'/>
<data>
<tar id='TUCR84'/>
<cq>22.36</cq>
</data>
</react>
<react id='B7'>
<sample id='806'/>
<data>
<tar id='TUCR84'/>
<cq>24.18</cq>
</data>
</react>
<react id='B8'>
<sample id='806'/>
<data>
<tar id='TUCR84'/>
<cq>24.46</cq>
</data>
</react>
<react id='E7'>
<sample id='1276'/>
<data>
<tar id='TUCR84'/>
<cq>24.22</cq>
</data>
</react>
<react id='E8'>
<sample id='1276'/>
<data>
<tar id='TUCR84'/>
<cq>24.24</cq>
</data>
</react>
<react id='F9'>
<sample id='1445'/>
<data>
<tar id='TUCR84'/>
<cq>22.48</cq>
</data>
</react>
<react id='F10'>
<sample id='1445'/>
<data>
<tar id='TUCR84'/>
<cq>22.66</cq>
</data>
</react>
<react id='G9'>
<sample id='1558'/>
<data>
<tar id='TUCR84'/>
<cq>21.71</cq>
</data>
</react>
<react id='G10'>
<sample id='1558'/>
<data>
<tar id='TUCR84'/>
<cq>21.79</cq>
</data>
</react>
<react id='G7'>
<sample id='1560'/>
<data>
<tar id='TUCR84'/>
<cq>22.56</cq>
</data>
</react>
<react id='G8'>
<sample id='1560'/>
<data>
<tar id='TUCR84'/>
<cq>22.6</cq>
</data>
</react>
<react id='H9'>
<sample id='1641'/>
<data>
<tar id='TUCR84'/>
<cq>24.26</cq>
</data>
</react>
<react id='H10'>
<sample id='1641'/>
<data>
<tar id='TUCR84'/>
<cq>24.62</cq>
</data>
</react>
<react id='H11'>
<sample id='1684'/>
<data>
<tar id='TUCR84'/>
<cq>22.5</cq>
</data>
</react>
<react id='H12'>
<sample id='1684'/>
<data>
<tar id='TUCR84'/>
<cq>22.52</cq>
</data>
</react>
<react id='A9'>
<sample id='1699'/>
<data>
<tar id='TUCR84'/>
<cq>23.61</cq>
</data>
</react>
<react id='A10'>
<sample id='1699'/>
<data>
<tar id='TUCR84'/>
<cq>23.91</cq>
</data>
</react>
<react id='A11'>
<sample id='1864'/>
<data>
<tar id='TUCR84'/>
<cq>20.4</cq>
</data>
</react>
<react id='A12'>
<sample id='1864'/>
<data>
<tar id='TUCR84'/>
<cq>20.42</cq>
</data>
</react>
<react id='B9'>
<sample id='1869'/>
<data>
<tar id='TUCR84'/>
<cq>22.98</cq>
</data>
</react>
<react id='B10'>
<sample id='1869'/>
<data>
<tar id='TUCR84'/>
<cq>23.02</cq>
</data>
</react>
<react id='B11'>
<sample id='1889'/>
<data>
<tar id='TUCR84'/>
<cq>23.03</cq>
</data>
</react>
<react id='B12'>
<sample id='1889'/>
<data>
<tar id='TUCR84'/>
<cq>23.09</cq>
</data>
</react>
<react id='C11'>
<sample id='1905'/>
<data>
<tar id='TUCR84'/>
<cq>23.57</cq>
</data>
</react>
<react id='C12'>
<sample id='1905'/>
<data>
<tar id='TUCR84'/>
<cq>23.59</cq>
</data>
</react>
<react id='C9'>
<sample id='1965'/>
<data>
<tar id='TUCR84'/>
<cq>25.13</cq>
</data>
</react>
<react id='C10'>
<sample id='1965'/>
<data>
<tar id='TUCR84'/>
<cq>25.57</cq>
</data>
</react>
<react id='D9'>
<sample id='1995'/>
<data>
<tar id='TUCR84'/>
<cq>20.77</cq>
</data>
</react>
<react id='D10'>
<sample id='1995'/>
<data>
<tar id='TUCR84'/>
<cq>20.89</cq>
</data>
</react>
<react id='D11'>
<sample id='2056'/>
<data>
<tar id='TUCR84'/>
<cq>23.94</cq>
</data>
</react>
<react id='D12'>
<sample id='2056'/>
<data>
<tar id='TUCR84'/>
<cq>24.14</cq>
</data>
</react>
<react id='H7'>
<sample id='2100'/>
<data>
<tar id='TUCR84'/>
<cq>25.06</cq>
</data>
</react>
<react id='H8'>
<sample id='2100'/>
<data>
<tar id='TUCR84'/>
<cq>25.14</cq>
</data>
</react>
<react id='E11'>
<sample id='2140'/>
<data>
<tar id='TUCR84'/>
<cq>23.02</cq>
</data>
</react>
<react id='E12'>
<sample id='2140'/>
<data>
<tar id='TUCR84'/>
<cq>23.52</cq>
</data>
</react>
<react id='F11'>
<sample id='2362'/>
<data>
<tar id='TUCR84'/>
<cq>22.92</cq>
</data>
</react>
<react id='F12'>
<sample id='2362'/>
<data>
<tar id='TUCR84'/>
<cq>23</cq>
</data>
</react>
<react id='G11'>
<sample id='2425'/>
<data>
<tar id='TUCR84'/>
<cq>23.64</cq>
</data>
</react>
<react id='G12'>
<sample id='2425'/>
<data>
<tar id='TUCR84'/>
<cq>23.76</cq>
</data>
</react>
</run>
<run id='run043'>
<instrument>RealPlex4 system (Eppendorf, Hamburg, Germany</instrument>
<dataCollectionSoftware>
<name>RealPlex</name>
<version>2.0</version>
</dataCollectionSoftware>
<backgroundDeterminationMethod>Noiseband</backgroundDeterminationMethod>
<cqDetectionMethod>automated threshold and baseline settings</cqDetectionMethod>
<pcrFormat>free format</pcrFormat>
<react id='E3'>
<sample id='789'/>
<data>
<tar id='TUCR85'/>
<cq>34.51</cq>
</data>
</react>
<react id='E4'>
<sample id='789'/>
<data>
<tar id='TUCR85'/>
</data>
</react>
<react id='B1'>
<sample id='806'/>
<data>
<tar id='TUCR85'/>
<cq>31.59</cq>
</data>
</react>
<react id='B2'>
<sample id='806'/>
<data>
<tar id='TUCR85'/>
<cq>33.13</cq>
</data>
</react>
<react id='E1'>
<sample id='1276'/>
<data>
<tar id='TUCR85'/>
<cq>27.34</cq>
</data>
</react>
<react id='E2'>
<sample id='1276'/>
<data>
<tar id='TUCR85'/>
<cq>27.90</cq>
</data>
</react>
<react id='F3'>
<sample id='1445'/>
<data>
<tar id='TUCR85'/>
<cq>40.00</cq>
</data>
</react>
<react id='F4'>
<sample id='1445'/>
<data>
<tar id='TUCR85'/>
<cq>40.00</cq>
</data>
</react>
<react id='G3'>
<sample id='1558'/>
<data>
<tar id='TUCR85'/>
<cq>31.80</cq>
</data>
</react>
<react id='G4'>
<sample id='1558'/>
<data>
<tar id='TUCR85'/>
<cq>32.44</cq>
</data>
</react>
<react id='G1'>
<sample id='1560'/>
<data>
<tar id='TUCR85'/>
<cq>32.91</cq>
</data>
</react>
<react id='G2'>
<sample id='1560'/>
<data>
<tar id='TUCR85'/>
</data>
</react>
<react id='H3'>
<sample id='1641'/>
<data>
<tar id='TUCR85'/>
<cq>31.05</cq>
</data>
</react>
<react id='H4'>
<sample id='1641'/>
<data>
<tar id='TUCR85'/>
<cq>31.35</cq>
</data>
</react>
<react id='H5'>
<sample id='1684'/>
<data>
<tar id='TUCR85'/>
<cq>28.27</cq>
</data>
</react>
<react id='H6'>
<sample id='1684'/>
<data>
<tar id='TUCR85'/>
<cq>28.51</cq>
</data>
</react>
<react id='A3'>
<sample id='1699'/>
<data>
<tar id='TUCR85'/>
<cq>40.00</cq>
</data>
</react>
<react id='A4'>
<sample id='1699'/>
<data>
<tar id='TUCR85'/>
<cq>40.00</cq>
</data>
</react>
<react id='A5'>
<sample id='1864'/>
<data>
<tar id='TUCR85'/>
<cq>33.58</cq>
</data>
</react>
<react id='A6'>
<sample id='1864'/>
<data>
<tar id='TUCR85'/>
</data>
</react>
<react id='B3'>
<sample id='1869'/>
<data>
<tar id='TUCR85'/>
<cq>29.17</cq>
</data>
</react>
<react id='B4'>
<sample id='1869'/>
<data>
<tar id='TUCR85'/>
<cq>29.47</cq>
</data>
</react>
<react id='B5'>
<sample id='1889'/>
<data>
<tar id='TUCR85'/>
<cq>28.45</cq>
</data>
</react>
<react id='B6'>
<sample id='1889'/>
<data>
<tar id='TUCR85'/>
<cq>28.65</cq>
</data>
</react>
<react id='C5'>
<sample id='1905'/>
<data>
<tar id='TUCR85'/>
<cq>33.38</cq>
</data>
</react>
<react id='C6'>
<sample id='1905'/>
<data>
<tar id='TUCR85'/>
</data>
</react>
<react id='C3'>
<sample id='1965'/>
<data>
<tar id='TUCR85'/>
<cq>28.91</cq>
</data>
</react>
<react id='C4'>
<sample id='1965'/>
<data>
<tar id='TUCR85'/>
<cq>29.21</cq>
</data>
</react>
<react id='D3'>
<sample id='1995'/>
<data>
<tar id='TUCR85'/>
<cq>33.49</cq>
</data>
</react>
<react id='D4'>
<sample id='1995'/>
<data>
<tar id='TUCR85'/>
<cq>35.87</cq>
</data>
</react>
<react id='D5'>
<sample id='2056'/>
<data>
<tar id='TUCR85'/>
<cq>40.00</cq>
</data>
</react>
<react id='D6'>
<sample id='2056'/>
<data>
<tar id='TUCR85'/>
<cq>40.00</cq>
</data>
</react>
<react id='H1'>
<sample id='2100'/>
<data>
<tar id='TUCR85'/>
<cq>30.98</cq>
</data>
</react>
<react id='H2'>
<sample id='2100'/>
<data>
<tar id='TUCR85'/>
<cq>33.00</cq>
</data>
</react>
<react id='E5'>
<sample id='2140'/>
<data>
<tar id='TUCR85'/>
<cq>29.55</cq>
</data>
</react>
<react id='E6'>
<sample id='2140'/>
<data>
<tar id='TUCR85'/>
<cq>30.83</cq>
</data>
</react>
<react id='F5'>
<sample id='2362'/>
<data>
<tar id='TUCR85'/>
<cq>29.33</cq>
</data>
</react>
<react id='F6'>
<sample id='2362'/>
<data>
<tar id='TUCR85'/>
<cq>29.79</cq>
</data>
</react>
<react id='G5'>
<sample id='2425'/>
<data>
<tar id='TUCR85'/>
<cq>32.68</cq>
</data>
</react>
<react id='G6'>
<sample id='2425'/>
<data>
<tar id='TUCR85'/>
<cq>34.14</cq>
</data>
</react>
<react id='E9'>
<sample id='789'/>
<data>
<tar id='TUCR86'/>
<cq>31.41</cq>
</data>
</react>
<react id='E10'>
<sample id='789'/>
<data>
<tar id='TUCR86'/>
<cq>33.23</cq>
</data>
</react>
<react id='B7'>
<sample id='806'/>
<data>
<tar id='TUCR86'/>
<cq>30.87</cq>
</data>
</react>
<react id='B8'>
<sample id='806'/>
<data>
<tar id='TUCR86'/>
<cq>33.81</cq>
</data>
</react>
<react id='E7'>
<sample id='1276'/>
<data>
<tar id='TUCR86'/>
<cq>30.37</cq>
</data>
</react>
<react id='E8'>
<sample id='1276'/>
<data>
<tar id='TUCR86'/>
<cq>30.71</cq>
</data>
</react>
<react id='F9'>
<sample id='1445'/>
<data>
<tar id='TUCR86'/>
<cq>40.00</cq>
</data>
</react>
<react id='F10'>
<sample id='1445'/>
<data>
<tar id='TUCR86'/>
<cq>40.00</cq>
</data>
</react>
<react id='G9'>
<sample id='1558'/>
<data>
<tar id='TUCR86'/>
<cq>28.81</cq>
</data>
</react>
<react id='G10'>
<sample id='1558'/>
<data>
<tar id='TUCR86'/>
<cq>29.41</cq>
</data>
</react>
<react id='G7'>
<sample id='1560'/>
<data>
<tar id='TUCR86'/>
<cq>40.00</cq>
</data>
</react>
<react id='G8'>
<sample id='1560'/>
<data>
<tar id='TUCR86'/>
<cq>40.00</cq>
</data>
</react>
<react id='H9'>
<sample id='1641'/>
<data>
<tar id='TUCR86'/>
<cq>32.81</cq>
</data>
</react>
<react id='H10'>
<sample id='1641'/>
<data>
<tar id='TUCR86'/>
<cq>33.79</cq>
</data>
</react>
<react id='H11'>
<sample id='1684'/>
<data>
<tar id='TUCR86'/>
<cq>29.50</cq>
</data>
</react>
<react id='H12'>
<sample id='1684'/>
<data>
<tar id='TUCR86'/>
<cq>29.84</cq>
</data>
</react>
<react id='A9'>
<sample id='1699'/>
<data>
<tar id='TUCR86'/>
<cq>31.56</cq>
</data>
</react>
<react id='A10'>
<sample id='1699'/>
<data>
<tar id='TUCR86'/>
<cq>32.26</cq>
</data>
</react>
<react id='A11'>
<sample id='1864'/>
<data>
<tar id='TUCR86'/>
<cq>32.56</cq>
</data>
</react>
<react id='A12'>
<sample id='1864'/>
<data>
<tar id='TUCR86'/>
</data>
</react>
<react id='B9'>
<sample id='1869'/>
<data>
<tar id='TUCR86'/>
<cq>31.68</cq>
</data>
</react>
<react id='B10'>
<sample id='1869'/>
<data>
<tar id='TUCR86'/>
<cq>31.74</cq>
</data>
</react>
<react id='B11'>
<sample id='1889'/>
<data>
<tar id='TUCR86'/>
<cq>29.61</cq>
</data>
</react>
<react id='B12'>
<sample id='1889'/>
<data>
<tar id='TUCR86'/>
<cq>30.53</cq>
</data>
</react>
<react id='C11'>
<sample id='1905'/>
<data>
<tar id='TUCR86'/>
<cq>27.85</cq>
</data>
</react>
<react id='C12'>
<sample id='1905'/>
<data>
<tar id='TUCR86'/>
<cq>27.91</cq>
</data>
</react>
<react id='C9'>
<sample id='1965'/>
<data>
<tar id='TUCR86'/>
<cq>33.36</cq>
</data>
</react>
<react id='C10'>
<sample id='1965'/>
<data>
<tar id='TUCR86'/>
<cq>34.72</cq>
</data>
</react>
<react id='D9'>
<sample id='1995'/>
<data>
<tar id='TUCR86'/>
<cq>29.67</cq>
</data>
</react>
<react id='D10'>
<sample id='1995'/>
<data>
<tar id='TUCR86'/>
<cq>30.19</cq>
</data>
</react>
<react id='D11'>
<sample id='2056'/>
<data>
<tar id='TUCR86'/>
<cq>34.44</cq>
</data>
</react>
<react id='D12'>
<sample id='2056'/>
<data>
<tar id='TUCR86'/>
</data>
</react>
<react id='H7'>
<sample id='2100'/>
<data>
<tar id='TUCR86'/>
<cq>28.80</cq>
</data>
</react>
<react id='H8'>
<sample id='2100'/>
<data>
<tar id='TUCR86'/>
<cq>29.64</cq>
</data>
</react>
<react id='E11'>
<sample id='2140'/>
<data>
<tar id='TUCR86'/>
<cq>30.64</cq>
</data>
</react>
<react id='E12'>
<sample id='2140'/>
<data>
<tar id='TUCR86'/>
<cq>34.62</cq>
</data>
</react>
<react id='F11'>
<sample id='2362'/>
<data>
<tar id='TUCR86'/>
<cq>30.48</cq>
</data>
</react>
<react id='F12'>
<sample id='2362'/>
<data>
<tar id='TUCR86'/>
<cq>31.32</cq>
</data>
</react>
<react id='G11'>
<sample id='2425'/>
<data>
<tar id='TUCR86'/>
<cq>32.04</cq>
</data>
</react>
<react id='G12'>
<sample id='2425'/>
<data>
<tar id='TUCR86'/>
<cq>34.90</cq>
</data>
</react>
</run>
<run id='run044'>
<instrument>RealPlex4 system (Eppendorf, Hamburg, Germany</instrument>
<dataCollectionSoftware>
<name>RealPlex</name>
<version>2.0</version>
</dataCollectionSoftware>
<backgroundDeterminationMethod>Noiseband</backgroundDeterminationMethod>
<cqDetectionMethod>automated threshold and baseline settings</cqDetectionMethod>
<pcrFormat>free format</pcrFormat>
<react id='E3'>
<sample id='789'/>
<data>
<tar id='TUCR87'/>
<cq>40.00</cq>
</data>
</react>
<react id='E4'>
<sample id='789'/>
<data>
<tar id='TUCR87'/>
<cq>40.00</cq>
</data>
</react>
<react id='B1'>
<sample id='806'/>
<data>
<tar id='TUCR87'/>
<cq>32.77</cq>
</data>
</react>
<react id='B2'>
<sample id='806'/>
<data>
<tar id='TUCR87'/>
<cq>32.79</cq>
</data>
</react>
<react id='E1'>
<sample id='1276'/>
<data>
<tar id='TUCR87'/>
<cq>25.55</cq>
</data>
</react>
<react id='E2'>
<sample id='1276'/>
<data>
<tar id='TUCR87'/>
<cq>25.89</cq>
</data>
</react>
<react id='F3'>
<sample id='1445'/>
<data>
<tar id='TUCR87'/>
<cq>31.33</cq>
</data>
</react>
<react id='F4'>
<sample id='1445'/>
<data>
<tar id='TUCR87'/>
<cq>31.45</cq>
</data>
</react>
<react id='G3'>
<sample id='1558'/>
<data>
<tar id='TUCR87'/>
<cq>28.56</cq>
</data>
</react>
<react id='G4'>
<sample id='1558'/>
<data>
<tar id='TUCR87'/>
<cq>29.08</cq>
</data>
</react>
<react id='G1'>
<sample id='1560'/>
<data>
<tar id='TUCR87'/>
<cq>34.77</cq>
</data>
</react>
<react id='G2'>
<sample id='1560'/>
<data>
<tar id='TUCR87'/>
</data>
</react>
<react id='H3'>
<sample id='1641'/>
<data>
<tar id='TUCR87'/>
<cq>21.68</cq>
</data>
</react>
<react id='H4'>
<sample id='1641'/>
<data>
<tar id='TUCR87'/>
<cq>21.72</cq>
</data>
</react>
<react id='H5'>
<sample id='1684'/>
<data>
<tar id='TUCR87'/>
<cq>29.16</cq>
</data>
</react>
<react id='H6'>
<sample id='1684'/>
<data>
<tar id='TUCR87'/>
</data>
</react>
<react id='A3'>
<sample id='1699'/>
<data>
<tar id='TUCR87'/>
<cq>25.01</cq>
</data>
</react>
<react id='A4'>
<sample id='1699'/>
<data>
<tar id='TUCR87'/>
<cq>25.13</cq>
</data>
</react>
<react id='A5'>
<sample id='1864'/>
<data>
<tar id='TUCR87'/>
<cq>23.11</cq>
</data>
</react>
<react id='A6'>
<sample id='1864'/>
<data>
<tar id='TUCR87'/>
<cq>23.49</cq>
</data>
</react>
<react id='B3'>
<sample id='1869'/>
<data>
<tar id='TUCR87'/>
<cq>31.32</cq>
</data>
</react>
<react id='B4'>
<sample id='1869'/>
<data>
<tar id='TUCR87'/>
<cq>32.46</cq>
</data>
</react>
<react id='B5'>
<sample id='1889'/>
<data>
<tar id='TUCR87'/>
<cq>28.21</cq>
</data>
</react>
<react id='B6'>
<sample id='1889'/>
<data>
<tar id='TUCR87'/>
<cq>28.67</cq>
</data>
</react>
<react id='C5'>
<sample id='1905'/>
<data>
<tar id='TUCR87'/>
<cq>24.69</cq>
</data>
</react>
<react id='C6'>
<sample id='1905'/>
<data>
<tar id='TUCR87'/>
<cq>24.73</cq>
</data>
</react>
<react id='C3'>
<sample id='1965'/>
<data>
<tar id='TUCR87'/>
<cq>21.63</cq>
</data>
</react>
<react id='C4'>
<sample id='1965'/>
<data>
<tar id='TUCR87'/>
<cq>21.73</cq>
</data>
</react>
<react id='D3'>
<sample id='1995'/>
<data>
<tar id='TUCR87'/>
<cq>28.12</cq>
</data>
</react>
<react id='D4'>
<sample id='1995'/>
<data>
<tar id='TUCR87'/>
<cq>28.66</cq>
</data>
</react>
<react id='D5'>
<sample id='2056'/>
<data>
<tar id='TUCR87'/>
<cq>40.00</cq>
</data>
</react>
<react id='D6'>
<sample id='2056'/>
<data>
<tar id='TUCR87'/>
<cq>40.00</cq>
</data>
</react>
<react id='H1'>
<sample id='2100'/>
<data>
<tar id='TUCR87'/>
<cq>22.85</cq>
</data>
</react>
<react id='H2'>
<sample id='2100'/>
<data>
<tar id='TUCR87'/>
<cq>22.97</cq>
</data>
</react>
<react id='E5'>
<sample id='2140'/>
<data>
<tar id='TUCR87'/>
<cq>18.56</cq>
</data>
</react>
<react id='E6'>
<sample id='2140'/>
<data>
<tar id='TUCR87'/>
<cq>18.84</cq>
</data>
</react>
<react id='F5'>
<sample id='2362'/>
<data>
<tar id='TUCR87'/>
<cq>29.80</cq>
</data>
</react>
<react id='F6'>
<sample id='2362'/>
<data>
<tar id='TUCR87'/>
<cq>30.46</cq>
</data>
</react>
<react id='G5'>
<sample id='2425'/>
<data>
<tar id='TUCR87'/>
<cq>31.15</cq>
</data>
</react>
<react id='G6'>
<sample id='2425'/>
<data>
<tar id='TUCR87'/>
<cq>31.55</cq>
</data>
</react>
<react id='E9'>
<sample id='789'/>
<data>
<tar id='TUCR88'/>
<cq>40.00</cq>
</data>
</react>
<react id='E10'>
<sample id='789'/>
<data>
<tar id='TUCR88'/>
<cq>40.00</cq>
</data>
</react>
<react id='B7'>
<sample id='806'/>
<data>
<tar id='TUCR88'/>
<cq>32.65</cq>
</data>
</react>
<react id='B8'>
<sample id='806'/>
<data>
<tar id='TUCR88'/>
<cq>33.19</cq>
</data>
</react>
<react id='E7'>
<sample id='1276'/>
<data>
<tar id='TUCR88'/>
<cq>31.28</cq>
</data>
</react>
<react id='E8'>
<sample id='1276'/>
<data>
<tar id='TUCR88'/>
</data>
</react>
<react id='F9'>
<sample id='1445'/>
<data>
<tar id='TUCR88'/>
<cq>40.00</cq>
</data>
</react>
<react id='F10'>
<sample id='1445'/>
<data>
<tar id='TUCR88'/>
<cq>40.00</cq>
</data>
</react>
<react id='G9'>
<sample id='1558'/>
<data>
<tar id='TUCR88'/>
<cq>33.31</cq>
</data>
</react>
<react id='G10'>
<sample id='1558'/>
<data>
<tar id='TUCR88'/>
<cq>33.93</cq>
</data>
</react>
<react id='G7'>
<sample id='1560'/>
<data>
<tar id='TUCR88'/>
<cq>40.00</cq>
</data>
</react>
<react id='G8'>
<sample id='1560'/>
<data>
<tar id='TUCR88'/>
<cq>40.00</cq>
</data>
</react>
<react id='H9'>
<sample id='1641'/>
<data>
<tar id='TUCR88'/>
<cq>31.76</cq>
</data>
</react>
<react id='H10'>
<sample id='1641'/>
<data>
<tar id='TUCR88'/>
</data>
</react>
<react id='H11'>
<sample id='1684'/>
<data>
<tar id='TUCR88'/>
<cq>34.67</cq>
</data>
</react>
<react id='H12'>
<sample id='1684'/>
<data>
<tar id='TUCR88'/>
</data>
</react>
<react id='A9'>
<sample id='1699'/>
<data>
<tar id='TUCR88'/>
<cq>40.00</cq>
</data>
</react>
<react id='A10'>
<sample id='1699'/>
<data>
<tar id='TUCR88'/>
<cq>40.00</cq>
</data>
</react>
<react id='A11'>
<sample id='1864'/>
<data>
<tar id='TUCR88'/>
<cq>40.00</cq>
</data>
</react>
<react id='A12'>
<sample id='1864'/>
<data>
<tar id='TUCR88'/>
<cq>40.00</cq>
</data>
</react>
<react id='B9'>
<sample id='1869'/>
<data>
<tar id='TUCR88'/>
<cq>40.00</cq>
</data>
</react>
<react id='B10'>
<sample id='1869'/>
<data>
<tar id='TUCR88'/>
<cq>40.00</cq>
</data>
</react>
<react id='B11'>
<sample id='1889'/>
<data>
<tar id='TUCR88'/>
<cq>31.75</cq>
</data>
</react>
<react id='B12'>
<sample id='1889'/>
<data>
<tar id='TUCR88'/>
</data>
</react>
<react id='C11'>
<sample id='1905'/>
<data>
<tar id='TUCR88'/>
<cq>40.00</cq>
</data>
</react>
<react id='C12'>
<sample id='1905'/>
<data>
<tar id='TUCR88'/>
<cq>40.00</cq>
</data>
</react>
<react id='C9'>
<sample id='1965'/>
<data>
<tar id='TUCR88'/>
<cq>40.00</cq>
</data>
</react>
<react id='C10'>
<sample id='1965'/>
<data>
<tar id='TUCR88'/>
<cq>40.00</cq>
</data>
</react>
<react id='D9'>
<sample id='1995'/>
<data>
<tar id='TUCR88'/>
<cq>40.00</cq>
</data>
</react>
<react id='D10'>
<sample id='1995'/>
<data>
<tar id='TUCR88'/>
<cq>40.00</cq>
</data>
</react>
<react id='D11'>
<sample id='2056'/>
<data>
<tar id='TUCR88'/>
<cq>32.39</cq>
</data>
</react>
<react id='D12'>
<sample id='2056'/>
<data>
<tar id='TUCR88'/>
</data>
</react>
<react id='H7'>
<sample id='2100'/>
<data>
<tar id='TUCR88'/>
<cq>40.00</cq>
</data>
</react>
<react id='H8'>
<sample id='2100'/>
<data>
<tar id='TUCR88'/>
<cq>40.00</cq>
</data>
</react>
<react id='E11'>
<sample id='2140'/>
<data>
<tar id='TUCR88'/>
<cq>40.00</cq>
</data>
</react>
<react id='E12'>
<sample id='2140'/>
<data>
<tar id='TUCR88'/>
<cq>40.00</cq>
</data>
</react>
<react id='F11'>
<sample id='2362'/>
<data>
<tar id='TUCR88'/>
<cq>29.07</cq>
</data>
</react>
<react id='F12'>
<sample id='2362'/>
<data>
<tar id='TUCR88'/>
<cq>29.67</cq>
</data>
</react>
<react id='G11'>
<sample id='2425'/>
<data>
<tar id='TUCR88'/>
<cq>40.00</cq>
</data>
</react>
<react id='G12'>
<sample id='2425'/>
<data>
<tar id='TUCR88'/>
<cq>40.00</cq>
</data>
</react>
</run>
<run id='run045'>
<instrument>RealPlex4 system (Eppendorf, Hamburg, Germany</instrument>
<dataCollectionSoftware>
<name>RealPlex</name>
<version>2.0</version>
</dataCollectionSoftware>
<backgroundDeterminationMethod>Noiseband</backgroundDeterminationMethod>
<cqDetectionMethod>automated threshold and baseline settings</cqDetectionMethod>
<pcrFormat>free format</pcrFormat>
<react id='E3'>
<sample id='789'/>
<data>
<tar id='TUCR89'/>
<cq>22.53</cq>
</data>
</react>
<react id='E4'>
<sample id='789'/>
<data>
<tar id='TUCR89'/>
<cq>22.67</cq>
</data>
</react>
<react id='B1'>
<sample id='806'/>
<data>
<tar id='TUCR89'/>
<cq>20.80</cq>
</data>
</react>
<react id='B2'>
<sample id='806'/>
<data>
<tar id='TUCR89'/>
<cq>21.02</cq>
</data>
</react>
<react id='E1'>
<sample id='1276'/>
<data>
<tar id='TUCR89'/>
<cq>22.63</cq>
</data>
</react>
<react id='E2'>
<sample id='1276'/>
<data>
<tar id='TUCR89'/>
<cq>22.71</cq>
</data>
</react>
<react id='F3'>
<sample id='1445'/>
<data>
<tar id='TUCR89'/>
<cq>24.08</cq>
</data>
</react>
<react id='F4'>
<sample id='1445'/>
<data>
<tar id='TUCR89'/>
<cq>24.16</cq>
</data>
</react>
<react id='G3'>
<sample id='1558'/>
<data>
<tar id='TUCR89'/>
<cq>21.35</cq>
</data>
</react>
<react id='G4'>
<sample id='1558'/>
<data>
<tar id='TUCR89'/>
<cq>21.53</cq>
</data>
</react>
<react id='G1'>
<sample id='1560'/>
<data>
<tar id='TUCR89'/>
<cq>21.82</cq>
</data>
</react>
<react id='G2'>
<sample id='1560'/>
<data>
<tar id='TUCR89'/>
<cq>22.06</cq>
</data>
</react>
<react id='H3'>
<sample id='1641'/>
<data>
<tar id='TUCR89'/>
<cq>21.62</cq>
</data>
</react>
<react id='H4'>
<sample id='1641'/>
<data>
<tar id='TUCR89'/>
<cq>21.76</cq>
</data>
</react>
<react id='H5'>
<sample id='1684'/>
<data>
<tar id='TUCR89'/>
<cq>23.05</cq>
</data>
</react>
<react id='H6'>
<sample id='1684'/>
<data>
<tar id='TUCR89'/>
<cq>23.43</cq>
</data>
</react>
<react id='A3'>
<sample id='1699'/>
<data>
<tar id='TUCR89'/>
<cq>22.67</cq>
</data>
</react>
<react id='A4'>
<sample id='1699'/>
<data>
<tar id='TUCR89'/>
<cq>22.73</cq>
</data>
</react>
<react id='A5'>
<sample id='1864'/>
<data>
<tar id='TUCR89'/>
<cq>21.87</cq>
</data>
</react>
<react id='A6'>
<sample id='1864'/>
<data>
<tar id='TUCR89'/>
<cq>21.95</cq>
</data>
</react>
<react id='B3'>
<sample id='1869'/>
<data>
<tar id='TUCR89'/>
<cq>21.64</cq>
</data>
</react>
<react id='B4'>
<sample id='1869'/>
<data>
<tar id='TUCR89'/>
<cq>21.86</cq>
</data>
</react>
<react id='B5'>
<sample id='1889'/>
<data>
<tar id='TUCR89'/>
<cq>23.57</cq>
</data>
</react>
<react id='B6'>
<sample id='1889'/>
<data>
<tar id='TUCR89'/>
<cq>23.83</cq>
</data>
</react>
<react id='C5'>
<sample id='1905'/>
<data>
<tar id='TUCR89'/>
<cq>21.80</cq>
</data>
</react>
<react id='C6'>
<sample id='1905'/>
<data>
<tar id='TUCR89'/>
<cq>21.86</cq>
</data>
</react>
<react id='C3'>
<sample id='1965'/>
<data>
<tar id='TUCR89'/>
<cq>22.10</cq>
</data>
</react>
<react id='C4'>
<sample id='1965'/>
<data>
<tar id='TUCR89'/>
<cq>22.18</cq>
</data>
</react>
<react id='D3'>
<sample id='1995'/>
<data>
<tar id='TUCR89'/>
<cq>21.39</cq>
</data>
</react>
<react id='D4'>
<sample id='1995'/>
<data>
<tar id='TUCR89'/>
<cq>21.49</cq>
</data>
</react>
<react id='D5'>
<sample id='2056'/>
<data>
<tar id='TUCR89'/>
<cq>21.76</cq>
</data>
</react>
<react id='D6'>
<sample id='2056'/>
<data>
<tar id='TUCR89'/>
<cq>22.00</cq>
</data>
</react>
<react id='H1'>
<sample id='2100'/>
<data>
<tar id='TUCR89'/>
<cq>22.58</cq>
</data>
</react>
<react id='H2'>
<sample id='2100'/>
<data>
<tar id='TUCR89'/>
<cq>22.78</cq>
</data>
</react>
<react id='E5'>
<sample id='2140'/>
<data>
<tar id='TUCR89'/>
<cq>21.82</cq>
</data>
</react>
<react id='E6'>
<sample id='2140'/>
<data>
<tar id='TUCR89'/>
<cq>22.14</cq>
</data>
</react>
<react id='F5'>
<sample id='2362'/>
<data>
<tar id='TUCR89'/>
<cq>22.71</cq>
</data>
</react>
<react id='F6'>
<sample id='2362'/>
<data>
<tar id='TUCR89'/>
<cq>22.99</cq>
</data>
</react>
<react id='G5'>
<sample id='2425'/>
<data>
<tar id='TUCR89'/>
<cq>22.93</cq>
</data>
</react>
<react id='G6'>
<sample id='2425'/>
<data>
<tar id='TUCR89'/>
<cq>22.97</cq>
</data>
</react>
<react id='E9'>
<sample id='789'/>
<data>
<tar id='TUCR90'/>
<cq>40.00</cq>
</data>
</react>
<react id='E10'>
<sample id='789'/>
<data>
<tar id='TUCR90'/>
<cq>40.00</cq>
</data>
</react>
<react id='B7'>
<sample id='806'/>
<data>
<tar id='TUCR90'/>
<cq>28.95</cq>
</data>
</react>
<react id='B8'>
<sample id='806'/>
<data>
<tar id='TUCR90'/>
<cq>29.43</cq>
</data>
</react>
<react id='E7'>
<sample id='1276'/>
<data>
<tar id='TUCR90'/>
<cq>27.71</cq>
</data>
</react>
<react id='E8'>
<sample id='1276'/>
<data>
<tar id='TUCR90'/>
<cq>27.87</cq>
</data>
</react>
<react id='F9'>
<sample id='1445'/>
<data>
<tar id='TUCR90'/>
<cq>29.04</cq>
</data>
</react>
<react id='F10'>
<sample id='1445'/>
<data>
<tar id='TUCR90'/>
<cq>29.26</cq>
</data>
</react>
<react id='G9'>
<sample id='1558'/>
<data>
<tar id='TUCR90'/>
<cq>28.34</cq>
</data>
</react>
<react id='G10'>
<sample id='1558'/>
<data>
<tar id='TUCR90'/>
<cq>28.42</cq>
</data>
</react>
<react id='G7'>
<sample id='1560'/>
<data>
<tar id='TUCR90'/>
<cq>29.30</cq>
</data>
</react>
<react id='G8'>
<sample id='1560'/>
<data>
<tar id='TUCR90'/>
</data>
</react>
<react id='H9'>
<sample id='1641'/>
<data>
<tar id='TUCR90'/>
<cq>28.68</cq>
</data>
</react>
<react id='H10'>
<sample id='1641'/>
<data>
<tar id='TUCR90'/>
<cq>28.82</cq>
</data>
</react>
<react id='H11'>
<sample id='1684'/>
<data>
<tar id='TUCR90'/>
<cq>28.13</cq>
</data>
</react>
<react id='H12'>
<sample id='1684'/>
<data>
<tar id='TUCR90'/>
<cq>28.63</cq>
</data>
</react>
<react id='A9'>
<sample id='1699'/>
<data>
<tar id='TUCR90'/>
<cq>40.00</cq>
</data>
</react>
<react id='A10'>
<sample id='1699'/>
<data>
<tar id='TUCR90'/>
<cq>40.00</cq>
</data>
</react>
<react id='A11'>
<sample id='1864'/>
<data>
<tar id='TUCR90'/>
<cq>27.47</cq>
</data>
</react>
<react id='A12'>
<sample id='1864'/>
<data>
<tar id='TUCR90'/>
<cq>27.73</cq>
</data>
</react>
<react id='B9'>
<sample id='1869'/>
<data>
<tar id='TUCR90'/>
<cq>28.90</cq>
</data>
</react>
<react id='B10'>
<sample id='1869'/>
<data>
<tar id='TUCR90'/>
</data>
</react>
<react id='B11'>
<sample id='1889'/>
<data>
<tar id='TUCR90'/>
<cq>28.11</cq>
</data>
</react>
<react id='B12'>
<sample id='1889'/>
<data>
<tar id='TUCR90'/>
</data>
</react>
<react id='C11'>
<sample id='1905'/>
<data>
<tar id='TUCR90'/>
<cq>26.74</cq>
</data>
</react>
<react id='C12'>
<sample id='1905'/>
<data>
<tar id='TUCR90'/>
<cq>26.96</cq>
</data>
</react>
<react id='C9'>
<sample id='1965'/>
<data>
<tar id='TUCR90'/>
<cq>40.00</cq>
</data>
</react>
<react id='C10'>
<sample id='1965'/>
<data>
<tar id='TUCR90'/>
<cq>40.00</cq>
</data>
</react>
<react id='D9'>
<sample id='1995'/>
<data>
<tar id='TUCR90'/>
<cq>40.00</cq>
</data>
</react>
<react id='D10'>
<sample id='1995'/>
<data>
<tar id='TUCR90'/>
<cq>40.00</cq>
</data>
</react>
<react id='D11'>
<sample id='2056'/>
<data>
<tar id='TUCR90'/>
<cq>40.00</cq>
</data>
</react>
<react id='D12'>
<sample id='2056'/>
<data>
<tar id='TUCR90'/>
<cq>40.00</cq>
</data>
</react>
<react id='H7'>
<sample id='2100'/>
<data>
<tar id='TUCR90'/>
<cq>27.55</cq>
</data>
</react>
<react id='H8'>
<sample id='2100'/>
<data>
<tar id='TUCR90'/>
<cq>27.69</cq>
</data>
</react>
<react id='E11'>
<sample id='2140'/>
<data>
<tar id='TUCR90'/>
<cq>40.00</cq>
</data>
</react>
<react id='E12'>
<sample id='2140'/>
<data>
<tar id='TUCR90'/>
<cq>40.00</cq>
</data>
</react>
<react id='F11'>
<sample id='2362'/>
<data>
<tar id='TUCR90'/>
<cq>26.43</cq>
</data>
</react>
<react id='F12'>
<sample id='2362'/>
<data>
<tar id='TUCR90'/>
<cq>26.87</cq>
</data>
</react>
<react id='G11'>
<sample id='2425'/>
<data>
<tar id='TUCR90'/>
<cq>40.00</cq>
</data>
</react>
<react id='G12'>
<sample id='2425'/>
<data>
<tar id='TUCR90'/>
<cq>40.00</cq>
</data>
</react>
</run>
<run id='run046'>
<instrument>RealPlex4 system (Eppendorf, Hamburg, Germany</instrument>
<dataCollectionSoftware>
<name>RealPlex</name>
<version>2.0</version>
</dataCollectionSoftware>
<backgroundDeterminationMethod>Noiseband</backgroundDeterminationMethod>
<cqDetectionMethod>automated threshold and baseline settings</cqDetectionMethod>
<pcrFormat>free format</pcrFormat>
<react id='E3'>
<sample id='789'/>
<data>
<tar id='TUCR91'/>
<cq>26.90</cq>
</data>
</react>
<react id='E4'>
<sample id='789'/>
<data>
<tar id='TUCR91'/>
<cq>27.18</cq>
</data>
</react>
<react id='B1'>
<sample id='806'/>
<data>
<tar id='TUCR91'/>
<cq>31.50</cq>
</data>
</react>
<react id='B2'>
<sample id='806'/>
<data>
<tar id='TUCR91'/>
<cq>32.50</cq>
</data>
</react>
<react id='E1'>
<sample id='1276'/>
<data>
<tar id='TUCR91'/>
<cq>26.02</cq>
</data>
</react>
<react id='E2'>
<sample id='1276'/>
<data>
<tar id='TUCR91'/>
<cq>26.06</cq>
</data>
</react>
<react id='F3'>
<sample id='1445'/>
<data>
<tar id='TUCR91'/>
<cq>28.70</cq>
</data>
</react>
<react id='F4'>
<sample id='1445'/>
<data>
<tar id='TUCR91'/>
<cq>28.80</cq>
</data>
</react>
<react id='G3'>
<sample id='1558'/>
<data>
<tar id='TUCR91'/>
<cq>25.02</cq>
</data>
</react>
<react id='G4'>
<sample id='1558'/>
<data>
<tar id='TUCR91'/>
<cq>25.22</cq>
</data>
</react>
<react id='G1'>
<sample id='1560'/>
<data>
<tar id='TUCR91'/>
<cq>24.16</cq>
</data>
</react>
<react id='G2'>
<sample id='1560'/>
<data>
<tar id='TUCR91'/>
<cq>24.20</cq>
</data>
</react>
<react id='H3'>
<sample id='1641'/>
<data>
<tar id='TUCR91'/>
<cq>28.84</cq>
</data>
</react>
<react id='H4'>
<sample id='1641'/>
<data>
<tar id='TUCR91'/>
<cq>29.80</cq>
</data>
</react>
<react id='H5'>
<sample id='1684'/>
<data>
<tar id='TUCR91'/>
<cq>24.20</cq>
</data>
</react>
<react id='H6'>
<sample id='1684'/>
<data>
<tar id='TUCR91'/>
<cq>24.42</cq>
</data>
</react>
<react id='A3'>
<sample id='1699'/>
<data>
<tar id='TUCR91'/>
<cq>27.66</cq>
</data>
</react>
<react id='A4'>
<sample id='1699'/>
<data>
<tar id='TUCR91'/>
<cq>27.82</cq>
</data>
</react>
<react id='A5'>
<sample id='1864'/>
<data>
<tar id='TUCR91'/>
<cq>28.93</cq>
</data>
</react>
<react id='A6'>
<sample id='1864'/>
<data>
<tar id='TUCR91'/>
<cq>28.99</cq>
</data>
</react>
<react id='B3'>
<sample id='1869'/>
<data>
<tar id='TUCR91'/>
<cq>27.47</cq>
</data>
</react>
<react id='B4'>
<sample id='1869'/>
<data>
<tar id='TUCR91'/>
<cq>27.61</cq>
</data>
</react>
<react id='B5'>
<sample id='1889'/>
<data>
<tar id='TUCR91'/>
<cq>31.00</cq>
</data>
</react>
<react id='B6'>
<sample id='1889'/>
<data>
<tar id='TUCR91'/>
</data>
</react>
<react id='C5'>
<sample id='1905'/>
<data>
<tar id='TUCR91'/>
<cq>27.28</cq>
</data>
</react>
<react id='C6'>
<sample id='1905'/>
<data>
<tar id='TUCR91'/>
<cq>27.50</cq>
</data>
</react>
<react id='C3'>
<sample id='1965'/>
<data>
<tar id='TUCR91'/>
<cq>27.74</cq>
</data>
</react>
<react id='C4'>
<sample id='1965'/>
<data>
<tar id='TUCR91'/>
<cq>27.78</cq>
</data>
</react>
<react id='D3'>
<sample id='1995'/>
<data>
<tar id='TUCR91'/>
<cq>32.22</cq>
</data>
</react>
<react id='D4'>
<sample id='1995'/>
<data>
<tar id='TUCR91'/>
</data>
</react>
<react id='D5'>
<sample id='2056'/>
<data>
<tar id='TUCR91'/>
<cq>27.43</cq>
</data>
</react>
<react id='D6'>
<sample id='2056'/>
<data>
<tar id='TUCR91'/>
<cq>27.59</cq>
</data>
</react>
<react id='H1'>
<sample id='2100'/>
<data>
<tar id='TUCR91'/>
<cq>40.00</cq>
</data>
</react>
<react id='H2'>
<sample id='2100'/>
<data>
<tar id='TUCR91'/>
<cq>40.00</cq>
</data>
</react>
<react id='E5'>
<sample id='2140'/>
<data>
<tar id='TUCR91'/>
<cq>40.00</cq>
</data>
</react>
<react id='E6'>
<sample id='2140'/>
<data>
<tar id='TUCR91'/>
<cq>40.00</cq>
</data>
</react>
<react id='F5'>
<sample id='2362'/>
<data>
<tar id='TUCR91'/>
<cq>27.42</cq>
</data>
</react>
<react id='F6'>
<sample id='2362'/>
<data>
<tar id='TUCR91'/>
<cq>27.58</cq>
</data>
</react>
<react id='G5'>
<sample id='2425'/>
<data>
<tar id='TUCR91'/>
<cq>25.09</cq>
</data>
</react>
<react id='G6'>
<sample id='2425'/>
<data>
<tar id='TUCR91'/>
<cq>25.11</cq>
</data>
</react>
<react id='E9'>
<sample id='789'/>
<data>
<tar id='TUCR92'/>
<cq>25.15</cq>
</data>
</react>
<react id='E10'>
<sample id='789'/>
<data>
<tar id='TUCR92'/>
<cq>25.31</cq>
</data>
</react>
<react id='B7'>
<sample id='806'/>
<data>
<tar id='TUCR92'/>
<cq>28.08</cq>
</data>
</react>
<react id='B8'>
<sample id='806'/>
<data>
<tar id='TUCR92'/>
<cq>28.70</cq>
</data>
</react>
<react id='E7'>
<sample id='1276'/>
<data>
<tar id='TUCR92'/>
<cq>27.07</cq>
</data>
</react>
<react id='E8'>
<sample id='1276'/>
<data>
<tar id='TUCR92'/>
<cq>27.09</cq>
</data>
</react>
<react id='F9'>
<sample id='1445'/>
<data>
<tar id='TUCR92'/>
<cq>26.85</cq>
</data>
</react>
<react id='F10'>
<sample id='1445'/>
<data>
<tar id='TUCR92'/>
<cq>27.13</cq>
</data>
</react>
<react id='G9'>
<sample id='1558'/>
<data>
<tar id='TUCR92'/>
<cq>28.30</cq>
</data>
</react>
<react id='G10'>
<sample id='1558'/>
<data>
<tar id='TUCR92'/>
<cq>28.96</cq>
</data>
</react>
<react id='G7'>
<sample id='1560'/>
<data>
<tar id='TUCR92'/>
<cq>27.80</cq>
</data>
</react>
<react id='G8'>
<sample id='1560'/>
<data>
<tar id='TUCR92'/>
<cq>28.22</cq>
</data>
</react>
<react id='H9'>
<sample id='1641'/>
<data>
<tar id='TUCR92'/>
<cq>28.51</cq>
</data>
</react>
<react id='H10'>
<sample id='1641'/>
<data>
<tar id='TUCR92'/>
<cq>28.63</cq>
</data>
</react>
<react id='H11'>
<sample id='1684'/>
<data>
<tar id='TUCR92'/>
<cq>26.41</cq>
</data>
</react>
<react id='H12'>
<sample id='1684'/>
<data>
<tar id='TUCR92'/>
<cq>26.53</cq>
</data>
</react>
<react id='A9'>
<sample id='1699'/>
<data>
<tar id='TUCR92'/>
<cq>28.87</cq>
</data>
</react>
<react id='A10'>
<sample id='1699'/>
<data>
<tar id='TUCR92'/>
<cq>29.13</cq>
</data>
</react>
<react id='A11'>
<sample id='1864'/>
<data>
<tar id='TUCR92'/>
<cq>27.24</cq>
</data>
</react>
<react id='A12'>
<sample id='1864'/>
<data>
<tar id='TUCR92'/>
<cq>27.56</cq>
</data>
</react>
<react id='B9'>
<sample id='1869'/>
<data>
<tar id='TUCR92'/>
<cq>25.85</cq>
</data>
</react>
<react id='B10'>
<sample id='1869'/>
<data>
<tar id='TUCR92'/>
<cq>25.91</cq>
</data>
</react>
<react id='B11'>
<sample id='1889'/>
<data>
<tar id='TUCR92'/>
<cq>26.15</cq>
</data>
</react>
<react id='B12'>
<sample id='1889'/>
<data>
<tar id='TUCR92'/>
<cq>26.35</cq>
</data>
</react>
<react id='C11'>
<sample id='1905'/>
<data>
<tar id='TUCR92'/>
<cq>25.64</cq>
</data>
</react>
<react id='C12'>
<sample id='1905'/>
<data>
<tar id='TUCR92'/>
<cq>25.92</cq>
</data>
</react>
<react id='C9'>
<sample id='1965'/>
<data>
<tar id='TUCR92'/>
<cq>28.93</cq>
</data>
</react>
<react id='C10'>
<sample id='1965'/>
<data>
<tar id='TUCR92'/>
<cq>29.29</cq>
</data>
</react>
<react id='D9'>
<sample id='1995'/>
<data>
<tar id='TUCR92'/>
<cq>27.37</cq>
</data>
</react>
<react id='D10'>
<sample id='1995'/>
<data>
<tar id='TUCR92'/>
<cq>27.71</cq>
</data>
</react>
<react id='D11'>
<sample id='2056'/>
<data>
<tar id='TUCR92'/>
<cq>28.90</cq>
</data>
</react>
<react id='D12'>
<sample id='2056'/>
<data>
<tar id='TUCR92'/>
<cq>29.42</cq>
</data>
</react>
<react id='H7'>
<sample id='2100'/>
<data>
<tar id='TUCR92'/>
<cq>28.97</cq>
</data>
</react>
<react id='H8'>
<sample id='2100'/>
<data>
<tar id='TUCR92'/>
<cq>28.99</cq>
</data>
</react>
<react id='E11'>
<sample id='2140'/>
<data>
<tar id='TUCR92'/>
<cq>29.58</cq>
</data>
</react>
<react id='E12'>
<sample id='2140'/>
<data>
<tar id='TUCR92'/>
<cq>31.00</cq>
</data>
</react>
<react id='F11'>
<sample id='2362'/>
<data>
<tar id='TUCR92'/>
<cq>28.24</cq>
</data>
</react>
<react id='F12'>
<sample id='2362'/>
<data>
<tar id='TUCR92'/>
<cq>28.62</cq>
</data>
</react>
<react id='G11'>
<sample id='2425'/>
<data>
<tar id='TUCR92'/>
<cq>28.07</cq>
</data>
</react>
<react id='G12'>
<sample id='2425'/>
<data>
<tar id='TUCR92'/>
<cq>28.09</cq>
</data>
</react>
</run>
<run id='run047'>
<instrument>RealPlex4 system (Eppendorf, Hamburg, Germany</instrument>
<dataCollectionSoftware>
<name>RealPlex</name>
<version>2.0</version>
</dataCollectionSoftware>
<backgroundDeterminationMethod>Noiseband</backgroundDeterminationMethod>
<cqDetectionMethod>automated threshold and baseline settings</cqDetectionMethod>
<pcrFormat>free format</pcrFormat>
<react id='E3'>
<sample id='789'/>
<data>
<tar id='TUCR93'/>
<cq>31.59</cq>
</data>
</react>
<react id='E4'>
<sample id='789'/>
<data>
<tar id='TUCR93'/>
<cq>32.59</cq>
</data>
</react>
<react id='B1'>
<sample id='806'/>
<data>
<tar id='TUCR93'/>
<cq>31.85</cq>
</data>
</react>
<react id='B2'>
<sample id='806'/>
<data>
<tar id='TUCR93'/>
<cq>32.49</cq>
</data>
</react>
<react id='E1'>
<sample id='1276'/>
<data>
<tar id='TUCR93'/>
<cq>27.65</cq>
</data>
</react>
<react id='E2'>
<sample id='1276'/>
<data>
<tar id='TUCR93'/>
<cq>27.73</cq>
</data>
</react>
<react id='F3'>
<sample id='1445'/>
<data>
<tar id='TUCR93'/>
<cq>29.75</cq>
</data>
</react>
<react id='F4'>
<sample id='1445'/>
<data>
<tar id='TUCR93'/>
<cq>31.13</cq>
</data>
</react>
<react id='G3'>
<sample id='1558'/>
<data>
<tar id='TUCR93'/>
<cq>31.12</cq>
</data>
</react>
<react id='G4'>
<sample id='1558'/>
<data>
<tar id='TUCR93'/>
<cq>31.92</cq>
</data>
</react>
<react id='G1'>
<sample id='1560'/>
<data>
<tar id='TUCR93'/>
<cq>34.22</cq>
</data>
</react>
<react id='G2'>
<sample id='1560'/>
<data>
<tar id='TUCR93'/>
</data>
</react>
<react id='H3'>
<sample id='1641'/>
<data>
<tar id='TUCR93'/>
<cq>30.17</cq>
</data>
</react>
<react id='H4'>
<sample id='1641'/>
<data>
<tar id='TUCR93'/>
<cq>30.47</cq>
</data>
</react>
<react id='H5'>
<sample id='1684'/>
<data>
<tar id='TUCR93'/>
<cq>26.67</cq>
</data>
</react>
<react id='H6'>
<sample id='1684'/>
<data>
<tar id='TUCR93'/>
<cq>26.87</cq>
</data>
</react>
<react id='A3'>
<sample id='1699'/>
<data>
<tar id='TUCR93'/>
<cq>40.00</cq>
</data>
</react>
<react id='A4'>
<sample id='1699'/>
<data>
<tar id='TUCR93'/>
<cq>40.00</cq>
</data>
</react>
<react id='A5'>
<sample id='1864'/>
<data>
<tar id='TUCR93'/>
<cq>27.68</cq>
</data>
</react>
<react id='A6'>
<sample id='1864'/>
<data>
<tar id='TUCR93'/>
<cq>27.94</cq>
</data>
</react>
<react id='B3'>
<sample id='1869'/>
<data>
<tar id='TUCR93'/>
<cq>31.39</cq>
</data>
</react>
<react id='B4'>
<sample id='1869'/>
<data>
<tar id='TUCR93'/>
<cq>31.95</cq>
</data>
</react>
<react id='B5'>
<sample id='1889'/>
<data>
<tar id='TUCR93'/>
<cq>26.68</cq>
</data>
</react>
<react id='B6'>
<sample id='1889'/>
<data>
<tar id='TUCR93'/>
<cq>27.12</cq>
</data>
</react>
<react id='C5'>
<sample id='1905'/>
<data>
<tar id='TUCR93'/>
<cq>32.59</cq>
</data>
</react>
<react id='C6'>
<sample id='1905'/>
<data>
<tar id='TUCR93'/>
<cq>33.29</cq>
</data>
</react>
<react id='C3'>
<sample id='1965'/>
<data>
<tar id='TUCR93'/>
<cq>40.00</cq>
</data>
</react>
<react id='C4'>
<sample id='1965'/>
<data>
<tar id='TUCR93'/>
<cq>40.00</cq>
</data>
</react>
<react id='D3'>
<sample id='1995'/>
<data>
<tar id='TUCR93'/>
<cq>32.99</cq>
</data>
</react>
<react id='D4'>
<sample id='1995'/>
<data>
<tar id='TUCR93'/>
</data>
</react>
<react id='D5'>
<sample id='2056'/>
<data>
<tar id='TUCR93'/>
<cq>40.00</cq>
</data>
</react>
<react id='D6'>
<sample id='2056'/>
<data>
<tar id='TUCR93'/>
<cq>40.00</cq>
</data>
</react>
<react id='H1'>
<sample id='2100'/>
<data>
<tar id='TUCR93'/>
<cq>40.00</cq>
</data>
</react>
<react id='H2'>
<sample id='2100'/>
<data>
<tar id='TUCR93'/>
<cq>40.00</cq>
</data>
</react>
<react id='E5'>
<sample id='2140'/>
<data>
<tar id='TUCR93'/>
<cq>34.09</cq>
</data>
</react>
<react id='E6'>
<sample id='2140'/>
<data>
<tar id='TUCR93'/>
</data>
</react>
<react id='F5'>
<sample id='2362'/>
<data>
<tar id='TUCR93'/>
<cq>27.51</cq>
</data>
</react>
<react id='F6'>
<sample id='2362'/>
<data>
<tar id='TUCR93'/>
<cq>27.73</cq>
</data>
</react>
<react id='G5'>
<sample id='2425'/>
<data>
<tar id='TUCR93'/>
<cq>31.79</cq>
</data>
</react>
<react id='G6'>
<sample id='2425'/>
<data>
<tar id='TUCR93'/>
<cq>33.35</cq>
</data>
</react>
<react id='E9'>
<sample id='789'/>
<data>
<tar id='TUCR94'/>
<cq>33.09</cq>
</data>
</react>
<react id='E10'>
<sample id='789'/>
<data>
<tar id='TUCR94'/>
<cq>33.99</cq>
</data>
</react>
<react id='B7'>
<sample id='806'/>
<data>
<tar id='TUCR94'/>
<cq>32.10</cq>
</data>
</react>
<react id='B8'>
<sample id='806'/>
<data>
<tar id='TUCR94'/>
<cq>32.38</cq>
</data>
</react>
<react id='E7'>
<sample id='1276'/>
<data>
<tar id='TUCR94'/>
<cq>28.16</cq>
</data>
</react>
<react id='E8'>
<sample id='1276'/>
<data>
<tar id='TUCR94'/>
<cq>28.60</cq>
</data>
</react>
<react id='F9'>
<sample id='1445'/>
<data>
<tar id='TUCR94'/>
<cq>27.31</cq>
</data>
</react>
<react id='F10'>
<sample id='1445'/>
<data>
<tar id='TUCR94'/>
<cq>27.33</cq>
</data>
</react>
<react id='G9'>
<sample id='1558'/>
<data>
<tar id='TUCR94'/>
<cq>32.68</cq>
</data>
</react>
<react id='G10'>
<sample id='1558'/>
<data>
<tar id='TUCR94'/>
<cq>34.02</cq>
</data>
</react>
<react id='G7'>
<sample id='1560'/>
<data>
<tar id='TUCR94'/>
<cq>40.00</cq>
</data>
</react>
<react id='G8'>
<sample id='1560'/>
<data>
<tar id='TUCR94'/>
<cq>40.00</cq>
</data>
</react>
<react id='H9'>
<sample id='1641'/>
<data>
<tar id='TUCR94'/>
<cq>30.66</cq>
</data>
</react>
<react id='H10'>
<sample id='1641'/>
<data>
<tar id='TUCR94'/>
<cq>31.96</cq>
</data>
</react>
<react id='H11'>
<sample id='1684'/>
<data>
<tar id='TUCR94'/>
<cq>28.54</cq>
</data>
</react>
<react id='H12'>
<sample id='1684'/>
<data>
<tar id='TUCR94'/>
</data>
</react>
<react id='A9'>
<sample id='1699'/>
<data>
<tar id='TUCR94'/>
<cq>40.00</cq>
</data>
</react>
<react id='A10'>
<sample id='1699'/>
<data>
<tar id='TUCR94'/>
<cq>40.00</cq>
</data>
</react>
<react id='A11'>
<sample id='1864'/>
<data>
<tar id='TUCR94'/>
<cq>28.96</cq>
</data>
</react>
<react id='A12'>
<sample id='1864'/>
<data>
<tar id='TUCR94'/>
<cq>29.30</cq>
</data>
</react>
<react id='B9'>
<sample id='1869'/>
<data>
<tar id='TUCR94'/>
<cq>30.48</cq>
</data>
</react>
<react id='B10'>
<sample id='1869'/>
<data>
<tar id='TUCR94'/>
<cq>30.84</cq>
</data>
</react>
<react id='B11'>
<sample id='1889'/>
<data>
<tar id='TUCR94'/>
<cq>30.63</cq>
</data>
</react>
<react id='B12'>
<sample id='1889'/>
<data>
<tar id='TUCR94'/>
<cq>31.47</cq>
</data>
</react>
<react id='C11'>
<sample id='1905'/>
<data>
<tar id='TUCR94'/>
<cq>31.70</cq>
</data>
</react>
<react id='C12'>
<sample id='1905'/>
<data>
<tar id='TUCR94'/>
<cq>32.62</cq>
</data>
</react>
<react id='C9'>
<sample id='1965'/>
<data>
<tar id='TUCR94'/>
<cq>32.84</cq>
</data>
</react>
<react id='C10'>
<sample id='1965'/>
<data>
<tar id='TUCR94'/>
</data>
</react>
<react id='D9'>
<sample id='1995'/>
<data>
<tar id='TUCR94'/>
<cq>40.00</cq>
</data>
</react>
<react id='D10'>
<sample id='1995'/>
<data>
<tar id='TUCR94'/>
<cq>40.00</cq>
</data>
</react>
<react id='D11'>
<sample id='2056'/>
<data>
<tar id='TUCR94'/>
<cq>40.00</cq>
</data>
</react>
<react id='D12'>
<sample id='2056'/>
<data>
<tar id='TUCR94'/>
<cq>40.00</cq>
</data>
</react>
<react id='H7'>
<sample id='2100'/>
<data>
<tar id='TUCR94'/>
<cq>32.90</cq>
</data>
</react>
<react id='H8'>
<sample id='2100'/>
<data>
<tar id='TUCR94'/>
</data>
</react>
<react id='E11'>
<sample id='2140'/>
<data>
<tar id='TUCR94'/>
<cq>40.00</cq>
</data>
</react>
<react id='E12'>
<sample id='2140'/>
<data>
<tar id='TUCR94'/>
<cq>40.00</cq>
</data>
</react>
<react id='F11'>
<sample id='2362'/>
<data>
<tar id='TUCR94'/>
<cq>29.25</cq>
</data>
</react>
<react id='F12'>
<sample id='2362'/>
<data>
<tar id='TUCR94'/>
<cq>29.91</cq>
</data>
</react>
<react id='G11'>
<sample id='2425'/>
<data>
<tar id='TUCR94'/>
<cq>31.82</cq>
</data>
</react>
<react id='G12'>
<sample id='2425'/>
<data>
<tar id='TUCR94'/>
<cq>32.12</cq>
</data>
</react>
</run>
<run id='run048'>
<instrument>RealPlex4 system (Eppendorf, Hamburg, Germany</instrument>
<dataCollectionSoftware>
<name>RealPlex</name>
<version>2.0</version>
</dataCollectionSoftware>
<backgroundDeterminationMethod>Noiseband</backgroundDeterminationMethod>
<cqDetectionMethod>automated threshold and baseline settings</cqDetectionMethod>
<pcrFormat>free format</pcrFormat>
<react id='E3'>
<sample id='789'/>
<data>
<tar id='TUCR95'/>
<cq>40.00</cq>
</data>
</react>
<react id='E4'>
<sample id='789'/>
<data>
<tar id='TUCR95'/>
<cq>40.00</cq>
</data>
</react>
<react id='B1'>
<sample id='806'/>
<data>
<tar id='TUCR95'/>
<cq>28.89</cq>
</data>
</react>
<react id='B2'>
<sample id='806'/>
<data>
<tar id='TUCR95'/>
<cq>29.03</cq>
</data>
</react>
<react id='E1'>
<sample id='1276'/>
<data>
<tar id='TUCR95'/>
<cq>40.00</cq>
</data>
</react>
<react id='E2'>
<sample id='1276'/>
<data>
<tar id='TUCR95'/>
<cq>40.00</cq>
</data>
</react>
<react id='F3'>
<sample id='1445'/>
<data>
<tar id='TUCR95'/>
<cq>40.00</cq>
</data>
</react>
<react id='F4'>
<sample id='1445'/>
<data>
<tar id='TUCR95'/>
<cq>40.00</cq>
</data>
</react>
<react id='G3'>
<sample id='1558'/>
<data>
<tar id='TUCR95'/>
<cq>29.27</cq>
</data>
</react>
<react id='G4'>
<sample id='1558'/>
<data>
<tar id='TUCR95'/>
<cq>29.41</cq>
</data>
</react>
<react id='G1'>
<sample id='1560'/>
<data>
<tar id='TUCR95'/>
<cq>40.00</cq>
</data>
</react>
<react id='G2'>
<sample id='1560'/>
<data>
<tar id='TUCR95'/>
<cq>40.00</cq>
</data>
</react>
<react id='H3'>
<sample id='1641'/>
<data>
<tar id='TUCR95'/>
<cq>40.00</cq>
</data>
</react>
<react id='H4'>
<sample id='1641'/>
<data>
<tar id='TUCR95'/>
<cq>40.00</cq>
</data>
</react>
<react id='H5'>
<sample id='1684'/>
<data>
<tar id='TUCR95'/>
<cq>40.00</cq>
</data>
</react>
<react id='H6'>
<sample id='1684'/>
[truncated: 1,724,739 more chars]
